# Supplementary material for: MDFF_NM: Improved Molecular Dynamics Flexible Fitting into Cryo-EM Density Maps with a Multireplica Normal Mode-Based Search
Source: J Chem Inf Model. 2024 Jun 22;64(13):5151–60. doi: 10.1021/acs.jcim.3c02007 (PMC11234365; doi:10.1021/acs.jcim.3c02007)
Supplement: Supplementary file 2 — ci3c02007_si_002.zip [file ci3c02007_si_002.zip]

Archive with 24 entries (22 files):
- README
- files/
- files/.Rhistory
- files/ccc.sh
- files/config.namd
- files/config_run.namd
- files/functions_mdff_nm.R
- files/get_ccc.tcl
- files/inputs_mdff_nm.R
- files/mdff_nm.R
- files/par_all36_prot.prm
- files/prepare-mdff-nm.sh
- files/prepare.sh
- files/prepare.tcl
- files/restraints.sh
- files/restraints.tcl
- files/template_get_ccc.tcl
- files/template_prepare.tcl
- files/template_restraints.tcl
- inputs/
- inputs/4ake_target.pdb
- inputs/adk-equi.pdb
- inputs/adk-equi.vel
- run-serial-mdff-nm-final.sh
