# Supplementary material for: MDFF_NM: Improved Molecular Dynamics Flexible Fitting into Cryo-EM Density Maps with a Multireplica Normal Mode-Based Search
Source: J Chem Inf Model. 2024 Jun 22;64(13):5151–60. doi: 10.1021/acs.jcim.3c02007 (PMC11234365; doi:10.1021/acs.jcim.3c02007)
Supplement: Supplementary file 2 — ci3c02007_si_002.zip [file ci3c02007_si_002.zip › README]

#########################################################################3
# MDFF_NM inputs for simulations in vacuum
# example provided: Adenylate Kinase
# synthetic map is built from the target state in 5 Angstron resolution

# starting state: 1AKE after short equilibration
# target: 4AKE

# initial coordinates,velocities and the target structure
# can be found in the "inputs" folder

# files required to run MDFF_NM are found in
# the "files" folder

# the "inputs_mdff_nm.R" file can be edited by users
# as described in the comments therein

# before runnning the MDFF_NM example
# users can edit the number of independent replicas

# execution script
sh run-serial-mdff-nm-final.sh

# results are generated in sequentially 
# numbered folders for each indepedent replica

# each folder contain the output coordinates in pdb format
# named cycle_n.coor, where n stands for the cycle number
