# Supplementary material for: MDFF_NM: Improved Molecular Dynamics Flexible Fitting into Cryo-EM Density Maps with a Multireplica Normal Mode-Based Search
Source: J Chem Inf Model. 2024 Jun 22;64(13):5151–60. doi: 10.1021/acs.jcim.3c02007 (PMC11234365; doi:10.1021/acs.jcim.3c02007)
Supplement: Supplementary file 2 — ci3c02007_si_002.zip [file ci3c02007_si_002.zip › files/config_run.namd]

###  MDFF_NM configuration file
## adapted from MDFF files provided in
## https://www.ks.uiuc.edu/Training/Tutorials/science/mdff/tutorial_mdff-html/
 
set PSFFILE initial.psf
set PDBFILE cycle_4.coor
set GRIDPDB cycle_0.pdb
set GBISON 0
set DIEL 80
set SCALING_1_4 1.0
set ITEMP 300
set FTEMP 300
set GRIDFILE 4ake_target_grid.dx
set GSCALE 0.3
set EXTRAB {extrabonds.txt cispeptide.txt chirality.txt}
set CONSPDB 0
set FIXPDB  0
set GRIDON 1
set LANG 1
 
set OUTPUTNAME  cycle_5
 
set TS 1000
set MS 0
 
set MARGIN 0
 
####################################
 
structure $PSFFILE
coordinates $PDBFILE
velocities cycle_5.vel
 
paraTypeCharmm on
parameters par_all36_prot.prm

firsttimestep   0

# Force-Field Parameters
exclude             scaled1-4
1-4scaling          $SCALING_1_4
switching           on
dielectric          $DIEL
margin              $MARGIN 
if {$GBISON} {
  gbis on
  alphacutoff         14.
  switchdist          15.
  cutoff              16.
  pairlistdist        17.
  ionconcentration    0.1
  solventDielectric   80.0
  sasa                on
} else {
  cutoff              10.
  switchdist          9.
  pairlistdist        11.
}

# Integrator Parameters
timestep            1.0  ;# 1fs/step
rigidBonds          water  ;# TIP3P
nonbondedFreq       1
fullElectFrequency  2  
stepspercycle       10

# Constant Temperature Control 
#if {$ITEMP == $FTEMP} {
langevin            on    ;# do langevin dynamics
langevinDamping     $LANG     ;# damping coefficient (gamma) of 5/ps
langevinTemp        $FTEMP
langevinHydrogen    off    ;# don't couple langevin bath to hydrogens
#} else {
#  reassignFreq 1000
#  if {$FTEMP > $ITEMP} {
#    reassignIncr 10 
#  } else {
#    reassignIncr -10 
#  }
#  reassignTemp $ITEMP
#  reassignHold $FTEMP
#}
    
# Output
outputName         $OUTPUTNAME
restartfreq        1000     
dcdfreq            500 
outputEnergies      10
outputPressure      10
binaryoutput        no
binaryrestart       no      ;#restart files are not in binary format


# gridForces (to apply forces from 3D potential)
if {$GRIDON} {
  mgridForce               on
  for {set i 0} {$i < [llength $GRIDFILE]} {incr i} {
    mgridForceFile $i      [lindex $GRIDPDB $i]
    mgridForceCol $i       O
    mgridForceChargeCol $i B
    mgridForcePotFile $i   [lindex $GRIDFILE $i]
    mgridForceScale $i     [lindex $GSCALE $i] [lindex $GSCALE $i] [lindex $GSCALE $i] 
  }
}

# Positional restraints
if {$CONSPDB != 0} {
  Constraints                    yes
  ConsExp                        2
  ConsRef                        $CONSPDB
  ConsKFile                      $CONSPDB
  ConskCol                       $CONSCOL
}

# Fixed atoms
if {$FIXPDB != 0} {
  fixedAtoms                yes
  fixedAtomsFile            $FIXPDB
  fixedAtomsCol             $FIXCOL
}

#############################################################
## EXECUTION SCRIPT                                        ##
#############################################################

#if {$MS != 0} {
#  minimize $MS
#  reinitvels $ITEMP
#}

# extraBonds (for secondary structure restraints)
if {$EXTRAB != 0} {
  extraBonds yes
  foreach fil $EXTRAB {
    extraBondsFile $fil
  }
}
#if {$ITEMP == $FTEMP} {
run $TS
