# Supplementary material for: MDFF_NM: Improved Molecular Dynamics Flexible Fitting into Cryo-EM Density Maps with a Multireplica Normal Mode-Based Search
Source: J Chem Inf Model. 2024 Jun 22;64(13):5151–60. doi: 10.1021/acs.jcim.3c02007 (PMC11234365; doi:10.1021/acs.jcim.3c02007)
Supplement: Supplementary file 2 — ci3c02007_si_002.zip [file ci3c02007_si_002.zip › files/prepare-mdff-nm.sh]

#!/bin/bash
# number of replicates
rep=10

# create numbered folders with required files to run MDFF_NM
for i in `seq 1 ${rep}`
do

mkdir ${i}
cd ./${i}/

cp ../../../scripts_vide/*.R .
cp ../../../scripts_vide/*.sh .
cp ../../../scripts_vide/*.tcl .
cp ../../../scripts_vide/template* .
cp ../../../scripts_vide/*.namd .

#ln -s ../../../1ake-initial.pdb
ln -s ../../../equilibration-no-solvent/adk-equi.pdb 
ln -s ../../../equilibration-no-solvent/adk-equi.vel 

ln -s ../../../4ake_target.pdb
ln -s ../../../par_all36_prot.prm 

cd ../

done
