# Supplementary material for: MDFF_NM: Improved Molecular Dynamics Flexible Fitting into Cryo-EM Density Maps with a Multireplica Normal Mode-Based Search
Source: J Chem Inf Model. 2024 Jun 22;64(13):5151–60. doi: 10.1021/acs.jcim.3c02007 (PMC11234365; doi:10.1021/acs.jcim.3c02007)
Supplement: Supplementary file 2 — ci3c02007_si_002.zip [file ci3c02007_si_002.zip › files/prepare.sh]

################################################################
# script to launch VMD and generate:

# 1- psf from initial structure
# 2 -synthetic map from target structure
# 3- calculate cross correlation from the initial state

# the file prepare.tcl was generated from the mdff_nm.R script
vmd -dispdev text -e prepare.tcl > out.prepare
grep -B1 CCC out.prepare | head -1 > correlation.txt
mv initial_formatted_autopsf_grid.pdb cycle_0.pdb
mv initial_formatted_autopsf.psf initial.psf
rm pre_formatted*
rm first_formatted*
rm initial-docked.pdb
rm initial_* 

echo '#####################' 
echo 'PREPARATION STEP DONE' 
echo '#####################' 
