# Supplementary material for: MDFF_NM: Improved Molecular Dynamics Flexible Fitting into Cryo-EM Density Maps with a Multireplica Normal Mode-Based Search
Source: J Chem Inf Model. 2024 Jun 22;64(13):5151–60. doi: 10.1021/acs.jcim.3c02007 (PMC11234365; doi:10.1021/acs.jcim.3c02007)
Supplement: Supplementary file 2 — ci3c02007_si_002.zip [file ci3c02007_si_002.zip › files/prepare.tcl]

#psf for initial structure
package require autopsf
package require mdff

# target
mol new 4ake_target.pdb type pdb
autopsf -mol top -prefix first
mol new first_formatted_autopsf.pdb type pdb
mol addfile first_formatted_autopsf.psf type psf
# set selection
set sel [atomselect top all]
# create map
mdff sim $sel -res 5 -o 4ake_target.dx
# define bias potential
mdff griddx -i 4ake_target.dx -o 4ake_target_grid.dx

## Rigid body docking of initial structure in target's map
mol new adk-equi.pdb top
autopsf -mol top -prefix pre

mol new pre_formatted_autopsf.pdb type pdb
mol addfile pre_formatted_autopsf.psf type psf
set sel [atomselect top all]  
voltool fit $sel -res 5 -i 4ake_target.dx   
## generates pdb of the docked structure           
$sel writepdb initial-docked.pdb 
mdff ccc $sel -i 4ake_target.dx -res 5
echo CCC 

mol new initial-docked.pdb top 
autopsf -mol top -prefix initial

mdff gridpdb -psf initial_formatted_autopsf.psf -pdb initial_formatted_autopsf.pdb -o initial_formatted_autopsf_grid.pdb

quit
