# Supplementary material for: MDFF_NM: Improved Molecular Dynamics Flexible Fitting into Cryo-EM Density Maps with a Multireplica Normal Mode-Based Search
Source: J Chem Inf Model. 2024 Jun 22;64(13):5151–60. doi: 10.1021/acs.jcim.3c02007 (PMC11234365; doi:10.1021/acs.jcim.3c02007)
Supplement: Supplementary file 2 — ci3c02007_si_002.zip [file ci3c02007_si_002.zip › files/restraints.sh]

vmd -dispdev text -e restraints.tcl > out.restraints
