# Supplementary material for: MDFF_NM: Improved Molecular Dynamics Flexible Fitting into Cryo-EM Density Maps with a Multireplica Normal Mode-Based Search
Source: J Chem Inf Model. 2024 Jun 22;64(13):5151–60. doi: 10.1021/acs.jcim.3c02007 (PMC11234365; doi:10.1021/acs.jcim.3c02007)
Supplement: Supplementary file 2 — ci3c02007_si_002.zip [file ci3c02007_si_002.zip › files/restraints.tcl]

package require ssrestraints
package require cispeptide
package require chirality
#package require mdff

#########################
#      Restraints       #
#########################

#Restraints N atoms involved in SS and dihedrals
ssrestraints -psf initial.psf -pdb cycle_4.coor -o extrabonds.txt -hbonds  
mol new initial.psf
mol addfile cycle_4.coor type pdb
#Restrain peptide bond geometry and C* stereochem
cispeptide restrain -o cispeptide.txt
chirality restrain -o chirality.txt

quit
