# Supplementary material for: MDFF_NM: Improved Molecular Dynamics Flexible Fitting into Cryo-EM Density Maps with a Multireplica Normal Mode-Based Search
Source: J Chem Inf Model. 2024 Jun 22;64(13):5151–60. doi: 10.1021/acs.jcim.3c02007 (PMC11234365; doi:10.1021/acs.jcim.3c02007)
Supplement: Supplementary file 2 — ci3c02007_si_002.zip [file ci3c02007_si_002.zip › inputs/adk-equi.pdb]

CRYST1    0.000    0.000    0.000  90.00  90.00  90.00 P 1           1
ATOM      1  N   MET A   1     -10.058 -24.019  -9.015  1.00  0.00      AP1  N
ATOM      2  CA  MET A   1      -8.990 -23.694  -9.969  1.00  0.00      AP1  C
ATOM      3  CB  MET A   1      -9.316 -23.930 -11.520  1.00  0.00      AP1  C
ATOM      4  CG  MET A   1      -8.620 -22.942 -12.429  1.00  0.00      AP1  C
ATOM      5  SD  MET A   1      -8.878 -23.171 -14.183  1.00  0.00      AP1  S
ATOM      6  CE  MET A   1     -10.242 -22.064 -14.470  1.00  0.00      AP1  C
ATOM      7  C   MET A   1      -8.333 -22.395  -9.460  1.00  0.00      AP1  C
ATOM      8  O   MET A   1      -8.955 -21.378  -9.123  1.00  0.00      AP1  O
ATOM      9  N   ARG A   2      -6.945 -22.449  -9.427  1.00  0.00      AP1  N
ATOM     10  CA  ARG A   2      -6.135 -21.401  -8.916  1.00  0.00      AP1  C
ATOM     11  CB  ARG A   2      -5.380 -21.912  -7.669  1.00  0.00      AP1  C
ATOM     12  CG  ARG A   2      -6.259 -22.368  -6.512  1.00  0.00      AP1  C
ATOM     13  CD  ARG A   2      -5.346 -22.650  -5.289  1.00  0.00      AP1  C
ATOM     14  NE  ARG A   2      -6.110 -22.516  -3.996  1.00  0.00      AP1  N
ATOM     15  CZ  ARG A   2      -5.623 -22.932  -2.827  1.00  0.00      AP1  C
ATOM     16  NH1 ARG A   2      -4.374 -23.488  -2.880  1.00  0.00      AP1  N
ATOM     17  NH2 ARG A   2      -6.164 -22.676  -1.637  1.00  0.00      AP1  N
ATOM     18  C   ARG A   2      -5.138 -21.129 -10.031  1.00  0.00      AP1  C
ATOM     19  O   ARG A   2      -4.562 -22.091 -10.593  1.00  0.00      AP1  O
ATOM     20  N   ILE A   3      -5.028 -19.848 -10.444  1.00  0.00      AP1  N
ATOM     21  CA  ILE A   3      -4.287 -19.452 -11.680  1.00  0.00      AP1  C
ATOM     22  CB  ILE A   3      -5.251 -18.993 -12.918  1.00  0.00      AP1  C
ATOM     23  CG2 ILE A   3      -4.443 -18.562 -14.123  1.00  0.00      AP1  C
ATOM     24  CG1 ILE A   3      -6.240 -20.130 -13.218  1.00  0.00      AP1  C
ATOM     25  CD  ILE A   3      -7.181 -19.844 -14.462  1.00  0.00      AP1  C
ATOM     26  C   ILE A   3      -3.390 -18.241 -11.287  1.00  0.00      AP1  C
ATOM     27  O   ILE A   3      -3.790 -17.460 -10.413  1.00  0.00      AP1  O
ATOM     28  N   ILE A   4      -2.231 -18.046 -11.989  1.00  0.00      AP1  N
ATOM     29  CA  ILE A   4      -1.340 -16.925 -11.798  1.00  0.00      AP1  C
ATOM     30  CB  ILE A   4       0.070 -17.342 -11.286  1.00  0.00      AP1  C
ATOM     31  CG2 ILE A   4       0.990 -16.063 -11.217  1.00  0.00      AP1  C
ATOM     32  CG1 ILE A   4      -0.097 -18.179  -9.994  1.00  0.00      AP1  C
ATOM     33  CD  ILE A   4       1.188 -18.488  -9.161  1.00  0.00      AP1  C
ATOM     34  C   ILE A   4      -1.134 -16.282 -13.203  1.00  0.00      AP1  C
ATOM     35  O   ILE A   4      -0.649 -16.921 -14.165  1.00  0.00      AP1  O
ATOM     36  N   LEU A   5      -1.438 -15.004 -13.327  1.00  0.00      AP1  N
ATOM     37  CA  LEU A   5      -1.277 -14.254 -14.538  1.00  0.00      AP1  C
ATOM     38  CB  LEU A   5      -2.380 -13.222 -15.010  1.00  0.00      AP1  C
ATOM     39  CG  LEU A   5      -3.851 -13.784 -14.893  1.00  0.00      AP1  C
ATOM     40  CD1 LEU A   5      -4.888 -12.627 -15.077  1.00  0.00      AP1  C
ATOM     41  CD2 LEU A   5      -4.088 -14.941 -15.901  1.00  0.00      AP1  C
ATOM     42  C   LEU A   5       0.052 -13.546 -14.399  1.00  0.00      AP1  C
ATOM     43  O   LEU A   5       0.307 -12.916 -13.422  1.00  0.00      AP1  O
ATOM     44  N   LEU A   6       0.985 -13.758 -15.304  1.00  0.00      AP1  N
ATOM     45  CA  LEU A   6       2.338 -13.528 -15.348  1.00  0.00      AP1  C
ATOM     46  CB  LEU A   6       3.076 -14.814 -15.110  1.00  0.00      AP1  C
ATOM     47  CG  LEU A   6       4.512 -14.640 -14.541  1.00  0.00      AP1  C
ATOM     48  CD1 LEU A   6       4.478 -14.104 -13.118  1.00  0.00      AP1  C
ATOM     49  CD2 LEU A   6       5.313 -15.939 -14.618  1.00  0.00      AP1  C
ATOM     50  C   LEU A   6       2.600 -12.808 -16.637  1.00  0.00      AP1  C
ATOM     51  O   LEU A   6       1.876 -13.135 -17.559  1.00  0.00      AP1  O
ATOM     52  N   GLY A   7       3.523 -11.858 -16.752  1.00  0.00      AP1  N
ATOM     53  CA  GLY A   7       3.599 -11.082 -17.990  1.00  0.00      AP1  C
ATOM     54  C   GLY A   7       4.003  -9.705 -17.722  1.00  0.00      AP1  C
ATOM     55  O   GLY A   7       3.769  -9.137 -16.683  1.00  0.00      AP1  O
ATOM     56  N   ALA A   8       4.645  -9.076 -18.729  1.00  0.00      AP1  N
ATOM     57  CA  ALA A   8       5.026  -7.653 -18.683  1.00  0.00      AP1  C
ATOM     58  CB  ALA A   8       5.677  -7.343 -20.110  1.00  0.00      AP1  C
ATOM     59  C   ALA A   8       3.912  -6.644 -18.450  1.00  0.00      AP1  C
ATOM     60  O   ALA A   8       2.783  -7.011 -18.708  1.00  0.00      AP1  O
ATOM     61  N   PRO A   9       4.178  -5.421 -18.022  1.00  0.00      AP1  N
ATOM     62  CD  PRO A   9       5.513  -4.954 -17.653  1.00  0.00      AP1  C
ATOM     63  CA  PRO A   9       3.124  -4.518 -17.662  1.00  0.00      AP1  C
ATOM     64  CB  PRO A   9       3.886  -3.400 -16.907  1.00  0.00      AP1  C
ATOM     65  CG  PRO A   9       5.324  -3.455 -17.441  1.00  0.00      AP1  C
ATOM     66  C   PRO A   9       2.450  -3.981 -18.920  1.00  0.00      AP1  C
ATOM     67  O   PRO A   9       3.161  -3.685 -19.870  1.00  0.00      AP1  O
ATOM     68  N   GLY A  10       1.090  -3.891 -18.989  1.00  0.00      AP1  N
ATOM     69  CA  GLY A  10       0.384  -3.548 -20.191  1.00  0.00      AP1  C
ATOM     70  C   GLY A  10       0.271  -4.693 -21.132  1.00  0.00      AP1  C
ATOM     71  O   GLY A  10      -0.218  -4.500 -22.243  1.00  0.00      AP1  O
ATOM     72  N   ALA A  11       0.445  -6.014 -20.685  1.00  0.00      AP1  N
ATOM     73  CA  ALA A  11       0.422  -7.113 -21.559  1.00  0.00      AP1  C
ATOM     74  CB  ALA A  11       1.331  -8.234 -21.040  1.00  0.00      AP1  C
ATOM     75  C   ALA A  11      -0.998  -7.661 -21.729  1.00  0.00      AP1  C
ATOM     76  O   ALA A  11      -1.226  -8.454 -22.654  1.00  0.00      AP1  O
ATOM     77  N   GLY A  12      -1.951  -7.083 -20.976  1.00  0.00      AP1  N
ATOM     78  CA  GLY A  12      -3.376  -7.163 -21.206  1.00  0.00      AP1  C
ATOM     79  C   GLY A  12      -3.817  -8.287 -20.287  1.00  0.00      AP1  C
ATOM     80  O   GLY A  12      -4.709  -9.066 -20.514  1.00  0.00      AP1  O
ATOM     81  N   LYS A  13      -3.193  -8.450 -19.042  1.00  0.00      AP1  N
ATOM     82  CA  LYS A  13      -3.571  -9.414 -18.098  1.00  0.00      AP1  C
ATOM     83  CB  LYS A  13      -2.658  -9.466 -16.849  1.00  0.00      AP1  C
ATOM     84  CG  LYS A  13      -1.236  -9.989 -17.165  1.00  0.00      AP1  C
ATOM     85  CD  LYS A  13      -0.377 -10.040 -15.954  1.00  0.00      AP1  C
ATOM     86  CE  LYS A  13       0.049  -8.754 -15.270  1.00  0.00      AP1  C
ATOM     87  NZ  LYS A  13       0.747  -7.878 -16.195  1.00  0.00      AP1  N
ATOM     88  C   LYS A  13      -4.923  -9.284 -17.511  1.00  0.00      AP1  C
ATOM     89  O   LYS A  13      -5.627 -10.261 -17.306  1.00  0.00      AP1  O
ATOM     90  N   GLY A  14      -5.264  -8.033 -17.138  1.00  0.00      AP1  N
ATOM     91  CA  GLY A  14      -6.429  -7.576 -16.459  1.00  0.00      AP1  C
ATOM     92  C   GLY A  14      -7.592  -7.539 -17.469  1.00  0.00      AP1  C
ATOM     93  O   GLY A  14      -8.715  -7.280 -17.058  1.00  0.00      AP1  O
ATOM     94  N   THR A  15      -7.305  -7.730 -18.800  1.00  0.00      AP1  N
ATOM     95  CA  THR A  15      -8.273  -7.664 -19.916  1.00  0.00      AP1  C
ATOM     96  CB  THR A  15      -7.631  -7.176 -21.246  1.00  0.00      AP1  C
ATOM     97  OG1 THR A  15      -7.351  -5.757 -21.232  1.00  0.00      AP1  O
ATOM     98  CG2 THR A  15      -8.576  -7.507 -22.493  1.00  0.00      AP1  C
ATOM     99  C   THR A  15      -8.909  -9.107 -20.003  1.00  0.00      AP1  C
ATOM    100  O   THR A  15     -10.065  -9.297 -20.447  1.00  0.00      AP1  O
ATOM    101  N   GLN A  16      -8.063 -10.003 -19.616  1.00  0.00      AP1  N
ATOM    102  CA  GLN A  16      -8.303 -11.384 -19.680  1.00  0.00      AP1  C
ATOM    103  CB  GLN A  16      -7.165 -12.257 -20.286  1.00  0.00      AP1  C
ATOM    104  CG  GLN A  16      -6.867 -12.066 -21.759  1.00  0.00      AP1  C
ATOM    105  CD  GLN A  16      -8.080 -12.040 -22.723  1.00  0.00      AP1  C
ATOM    106  OE1 GLN A  16      -8.118 -11.162 -23.573  1.00  0.00      AP1  O
ATOM    107  NE2 GLN A  16      -9.002 -12.998 -22.543  1.00  0.00      AP1  N
ATOM    108  C   GLN A  16      -8.514 -11.904 -18.277  1.00  0.00      AP1  C
ATOM    109  O   GLN A  16      -8.865 -13.090 -18.153  1.00  0.00      AP1  O
ATOM    110  N   ALA A  17      -8.478 -11.085 -17.188  1.00  0.00      AP1  N
ATOM    111  CA  ALA A  17      -8.852 -11.422 -15.833  1.00  0.00      AP1  C
ATOM    112  CB  ALA A  17      -8.267 -10.544 -14.739  1.00  0.00      AP1  C
ATOM    113  C   ALA A  17     -10.353 -11.235 -15.701  1.00  0.00      AP1  C
ATOM    114  O   ALA A  17     -10.893 -12.041 -14.958  1.00  0.00      AP1  O
ATOM    115  N   GLN A  18     -11.036 -10.311 -16.470  1.00  0.00      AP1  N
ATOM    116  CA  GLN A  18     -12.428 -10.183 -16.542  1.00  0.00      AP1  C
ATOM    117  CB  GLN A  18     -12.962  -8.883 -17.238  1.00  0.00      AP1  C
ATOM    118  CG  GLN A  18     -12.592  -7.602 -16.460  1.00  0.00      AP1  C
ATOM    119  CD  GLN A  18     -12.877  -6.404 -17.281  1.00  0.00      AP1  C
ATOM    120  OE1 GLN A  18     -12.018  -5.575 -17.611  1.00  0.00      AP1  O
ATOM    121  NE2 GLN A  18     -14.175  -6.295 -17.816  1.00  0.00      AP1  N
ATOM    122  C   GLN A  18     -13.130 -11.358 -17.110  1.00  0.00      AP1  C
ATOM    123  O   GLN A  18     -14.127 -11.749 -16.506  1.00  0.00      AP1  O
ATOM    124  N   PHE A  19     -12.578 -11.941 -18.205  1.00  0.00      AP1  N
ATOM    125  CA  PHE A  19     -13.043 -13.072 -18.910  1.00  0.00      AP1  C
ATOM    126  CB  PHE A  19     -12.100 -13.150 -20.202  1.00  0.00      AP1  C
ATOM    127  CG  PHE A  19     -11.964 -14.492 -20.868  1.00  0.00      AP1  C
ATOM    128  CD1 PHE A  19     -13.199 -15.013 -21.344  1.00  0.00      AP1  C
ATOM    129  CE1 PHE A  19     -13.269 -16.368 -21.564  1.00  0.00      AP1  C
ATOM    130  CZ  PHE A  19     -12.225 -17.211 -21.367  1.00  0.00      AP1  C
ATOM    131  CD2 PHE A  19     -10.854 -15.321 -20.759  1.00  0.00      AP1  C
ATOM    132  CE2 PHE A  19     -10.972 -16.703 -20.916  1.00  0.00      AP1  C
ATOM    133  C   PHE A  19     -13.070 -14.362 -18.177  1.00  0.00      AP1  C
ATOM    134  O   PHE A  19     -13.929 -15.211 -18.404  1.00  0.00      AP1  O
ATOM    135  N   ILE A  20     -12.022 -14.593 -17.391  1.00  0.00      AP1  N
ATOM    136  CA  ILE A  20     -11.789 -15.795 -16.612  1.00  0.00      AP1  C
ATOM    137  CB  ILE A  20     -10.310 -15.857 -16.134  1.00  0.00      AP1  C
ATOM    138  CG2 ILE A  20     -10.157 -16.979 -15.094  1.00  0.00      AP1  C
ATOM    139  CG1 ILE A  20      -9.147 -16.128 -17.225  1.00  0.00      AP1  C
ATOM    140  CD  ILE A  20      -7.731 -15.696 -16.807  1.00  0.00      AP1  C
ATOM    141  C   ILE A  20     -12.747 -15.737 -15.466  1.00  0.00      AP1  C
ATOM    142  O   ILE A  20     -13.414 -16.724 -15.173  1.00  0.00      AP1  O
ATOM    143  N   MET A  21     -12.887 -14.528 -14.883  1.00  0.00      AP1  N
ATOM    144  CA  MET A  21     -13.717 -14.351 -13.747  1.00  0.00      AP1  C
ATOM    145  CB  MET A  21     -13.482 -12.987 -13.199  1.00  0.00      AP1  C
ATOM    146  CG  MET A  21     -14.265 -12.353 -12.040  1.00  0.00      AP1  C
ATOM    147  SD  MET A  21     -14.332 -10.497 -12.129  1.00  0.00      AP1  S
ATOM    148  CE  MET A  21     -14.918 -10.403 -10.441  1.00  0.00      AP1  C
ATOM    149  C   MET A  21     -15.235 -14.562 -14.055  1.00  0.00      AP1  C
ATOM    150  O   MET A  21     -15.988 -15.122 -13.224  1.00  0.00      AP1  O
ATOM    151  N   GLU A  22     -15.681 -13.945 -15.252  1.00  0.00      AP1  N
ATOM    152  CA  GLU A  22     -17.006 -14.031 -15.686  1.00  0.00      AP1  C
ATOM    153  CB  GLU A  22     -17.346 -12.931 -16.744  1.00  0.00      AP1  C
ATOM    154  CG  GLU A  22     -16.872 -13.182 -18.141  1.00  0.00      AP1  C
ATOM    155  CD  GLU A  22     -17.583 -12.414 -19.267  1.00  0.00      AP1  C
ATOM    156  OE1 GLU A  22     -17.498 -11.168 -19.158  1.00  0.00      AP1  O
ATOM    157  OE2 GLU A  22     -18.336 -13.022 -20.088  1.00  0.00      AP1  O
ATOM    158  C   GLU A  22     -17.323 -15.533 -16.116  1.00  0.00      AP1  C
ATOM    159  O   GLU A  22     -18.441 -15.993 -15.970  1.00  0.00      AP1  O
ATOM    160  N   LYS A  23     -16.353 -16.338 -16.715  1.00  0.00      AP1  N
ATOM    161  CA  LYS A  23     -16.687 -17.542 -17.452  1.00  0.00      AP1  C
ATOM    162  CB  LYS A  23     -16.052 -17.459 -18.895  1.00  0.00      AP1  C
ATOM    163  CG  LYS A  23     -16.468 -18.482 -19.959  1.00  0.00      AP1  C
ATOM    164  CD  LYS A  23     -15.523 -19.597 -20.102  1.00  0.00      AP1  C
ATOM    165  CE  LYS A  23     -16.036 -20.638 -21.155  1.00  0.00      AP1  C
ATOM    166  NZ  LYS A  23     -15.186 -21.827 -21.346  1.00  0.00      AP1  N
ATOM    167  C   LYS A  23     -16.296 -18.733 -16.714  1.00  0.00      AP1  C
ATOM    168  O   LYS A  23     -16.784 -19.810 -17.043  1.00  0.00      AP1  O
ATOM    169  N   TYR A  24     -15.566 -18.578 -15.564  1.00  0.00      AP1  N
ATOM    170  CA  TYR A  24     -15.257 -19.704 -14.642  1.00  0.00      AP1  C
ATOM    171  CB  TYR A  24     -13.814 -20.185 -14.702  1.00  0.00      AP1  C
ATOM    172  CG  TYR A  24     -13.337 -20.658 -16.073  1.00  0.00      AP1  C
ATOM    173  CD1 TYR A  24     -13.643 -21.877 -16.583  1.00  0.00      AP1  C
ATOM    174  CE1 TYR A  24     -13.294 -22.180 -17.920  1.00  0.00      AP1  C
ATOM    175  CZ  TYR A  24     -12.631 -21.264 -18.734  1.00  0.00      AP1  C
ATOM    176  OH  TYR A  24     -12.213 -21.520 -20.043  1.00  0.00      AP1  O
ATOM    177  CD2 TYR A  24     -12.563 -19.717 -16.922  1.00  0.00      AP1  C
ATOM    178  CE2 TYR A  24     -12.229 -20.039 -18.226  1.00  0.00      AP1  C
ATOM    179  C   TYR A  24     -15.754 -19.615 -13.248  1.00  0.00      AP1  C
ATOM    180  O   TYR A  24     -15.729 -20.642 -12.514  1.00  0.00      AP1  O
ATOM    181  N   GLY A  25     -16.258 -18.434 -12.880  1.00  0.00      AP1  N
ATOM    182  CA  GLY A  25     -16.802 -18.072 -11.610  1.00  0.00      AP1  C
ATOM    183  C   GLY A  25     -15.747 -18.130 -10.458  1.00  0.00      AP1  C
ATOM    184  O   GLY A  25     -16.021 -18.642  -9.416  1.00  0.00      AP1  O
ATOM    185  N   ILE A  26     -14.468 -17.675 -10.677  1.00  0.00      AP1  N
ATOM    186  CA  ILE A  26     -13.483 -17.611  -9.626  1.00  0.00      AP1  C
ATOM    187  CB  ILE A  26     -12.159 -18.362  -9.958  1.00  0.00      AP1  C
ATOM    188  CG2 ILE A  26     -12.670 -19.798 -10.121  1.00  0.00      AP1  C
ATOM    189  CG1 ILE A  26     -11.430 -17.867 -11.206  1.00  0.00      AP1  C
ATOM    190  CD  ILE A  26     -10.369 -18.851 -11.823  1.00  0.00      AP1  C
ATOM    191  C   ILE A  26     -13.094 -16.160  -9.421  1.00  0.00      AP1  C
ATOM    192  O   ILE A  26     -13.114 -15.398 -10.427  1.00  0.00      AP1  O
ATOM    193  N   PRO A  27     -12.766 -15.742  -8.166  1.00  0.00      AP1  N
ATOM    194  CD  PRO A  27     -12.690 -16.607  -6.963  1.00  0.00      AP1  C
ATOM    195  CA  PRO A  27     -12.794 -14.319  -7.899  1.00  0.00      AP1  C
ATOM    196  CB  PRO A  27     -12.892 -14.278  -6.376  1.00  0.00      AP1  C
ATOM    197  CG  PRO A  27     -12.294 -15.598  -5.915  1.00  0.00      AP1  C
ATOM    198  C   PRO A  27     -11.404 -13.839  -8.305  1.00  0.00      AP1  C
ATOM    199  O   PRO A  27     -10.443 -14.445  -7.984  1.00  0.00      AP1  O
ATOM    200  N   GLN A  28     -11.290 -12.724  -9.104  1.00  0.00      AP1  N
ATOM    201  CA  GLN A  28     -10.061 -12.036  -9.427  1.00  0.00      AP1  C
ATOM    202  CB  GLN A  28     -10.368 -10.934 -10.489  1.00  0.00      AP1  C
ATOM    203  CG  GLN A  28      -9.172  -9.920 -10.747  1.00  0.00      AP1  C
ATOM    204  CD  GLN A  28      -9.551  -8.858 -11.792  1.00  0.00      AP1  C
ATOM    205  OE1 GLN A  28     -10.704  -8.667 -12.156  1.00  0.00      AP1  O
ATOM    206  NE2 GLN A  28      -8.521  -8.194 -12.365  1.00  0.00      AP1  N
ATOM    207  C   GLN A  28      -9.564 -11.437  -8.047  1.00  0.00      AP1  C
ATOM    208  O   GLN A  28     -10.356 -10.990  -7.162  1.00  0.00      AP1  O
ATOM    209  N   ILE A  29      -8.255 -11.572  -7.800  1.00  0.00      AP1  N
ATOM    210  CA  ILE A  29      -7.551 -11.009  -6.706  1.00  0.00      AP1  C
ATOM    211  CB  ILE A  29      -6.868 -12.057  -5.911  1.00  0.00      AP1  C
ATOM    212  CG2 ILE A  29      -6.147 -11.302  -4.749  1.00  0.00      AP1  C
ATOM    213  CG1 ILE A  29      -7.918 -13.122  -5.454  1.00  0.00      AP1  C
ATOM    214  CD  ILE A  29      -7.259 -14.222  -4.587  1.00  0.00      AP1  C
ATOM    215  C   ILE A  29      -6.505 -10.232  -7.469  1.00  0.00      AP1  C
ATOM    216  O   ILE A  29      -5.728 -10.922  -8.093  1.00  0.00      AP1  O
ATOM    217  N   SER A  30      -6.490  -8.873  -7.489  1.00  0.00      AP1  N
ATOM    218  CA  SER A  30      -5.616  -8.108  -8.312  1.00  0.00      AP1  C
ATOM    219  CB  SER A  30      -6.295  -7.405  -9.578  1.00  0.00      AP1  C
ATOM    220  OG  SER A  30      -5.259  -6.939 -10.444  1.00  0.00      AP1  O
ATOM    221  C   SER A  30      -5.045  -7.071  -7.362  1.00  0.00      AP1  C
ATOM    222  O   SER A  30      -5.739  -6.074  -6.943  1.00  0.00      AP1  O
ATOM    223  N   THR A  31      -3.725  -7.316  -7.010  1.00  0.00      AP1  N
ATOM    224  CA  THR A  31      -3.081  -6.539  -6.040  1.00  0.00      AP1  C
ATOM    225  CB  THR A  31      -1.657  -7.079  -5.749  1.00  0.00      AP1  C
ATOM    226  OG1 THR A  31      -1.213  -7.777  -6.915  1.00  0.00      AP1  O
ATOM    227  CG2 THR A  31      -1.747  -8.091  -4.597  1.00  0.00      AP1  C
ATOM    228  C   THR A  31      -2.975  -5.059  -6.435  1.00  0.00      AP1  C
ATOM    229  O   THR A  31      -3.076  -4.176  -5.597  1.00  0.00      AP1  O
ATOM    230  N   GLY A  32      -2.948  -4.693  -7.769  1.00  0.00      AP1  N
ATOM    231  CA  GLY A  32      -3.048  -3.387  -8.274  1.00  0.00      AP1  C
ATOM    232  C   GLY A  32      -4.229  -2.584  -7.877  1.00  0.00      AP1  C
ATOM    233  O   GLY A  32      -4.196  -1.445  -7.422  1.00  0.00      AP1  O
ATOM    234  N   ASP A  33      -5.427  -3.298  -8.004  1.00  0.00      AP1  N
ATOM    235  CA  ASP A  33      -6.765  -2.772  -7.681  1.00  0.00      AP1  C
ATOM    236  CB  ASP A  33      -7.956  -3.640  -8.243  1.00  0.00      AP1  C
ATOM    237  CG  ASP A  33      -7.916  -3.721  -9.737  1.00  0.00      AP1  C
ATOM    238  OD1 ASP A  33      -7.552  -2.758 -10.414  1.00  0.00      AP1  O
ATOM    239  OD2 ASP A  33      -8.416  -4.770 -10.247  1.00  0.00      AP1  O
ATOM    240  C   ASP A  33      -6.954  -2.796  -6.171  1.00  0.00      AP1  C
ATOM    241  O   ASP A  33      -7.626  -1.913  -5.637  1.00  0.00      AP1  O
ATOM    242  N   MET A  34      -6.194  -3.600  -5.448  1.00  0.00      AP1  N
ATOM    243  CA  MET A  34      -6.097  -3.588  -4.024  1.00  0.00      AP1  C
ATOM    244  CB  MET A  34      -5.737  -4.915  -3.461  1.00  0.00      AP1  C
ATOM    245  CG  MET A  34      -6.831  -5.949  -3.543  1.00  0.00      AP1  C
ATOM    246  SD  MET A  34      -6.553  -7.512  -2.504  1.00  0.00      AP1  S
ATOM    247  CE  MET A  34      -5.226  -8.319  -3.377  1.00  0.00      AP1  C
ATOM    248  C   MET A  34      -5.336  -2.408  -3.487  1.00  0.00      AP1  C
ATOM    249  O   MET A  34      -5.728  -1.747  -2.483  1.00  0.00      AP1  O
ATOM    250  N   LEU A  35      -4.195  -2.074  -4.114  1.00  0.00      AP1  N
ATOM    251  CA  LEU A  35      -3.362  -0.997  -3.685  1.00  0.00      AP1  C
ATOM    252  CB  LEU A  35      -1.863  -1.211  -4.175  1.00  0.00      AP1  C
ATOM    253  CG  LEU A  35      -1.073  -2.360  -3.586  1.00  0.00      AP1  C
ATOM    254  CD1 LEU A  35       0.148  -2.783  -4.356  1.00  0.00      AP1  C
ATOM    255  CD2 LEU A  35      -0.756  -2.321  -2.071  1.00  0.00      AP1  C
ATOM    256  C   LEU A  35      -3.830   0.335  -4.142  1.00  0.00      AP1  C
ATOM    257  O   LEU A  35      -3.594   1.321  -3.454  1.00  0.00      AP1  O
ATOM    258  N   ARG A  36      -4.537   0.491  -5.245  1.00  0.00      AP1  N
ATOM    259  CA  ARG A  36      -5.154   1.712  -5.646  1.00  0.00      AP1  C
ATOM    260  CB  ARG A  36      -5.465   1.642  -7.152  1.00  0.00      AP1  C
ATOM    261  CG  ARG A  36      -4.197   1.835  -7.987  1.00  0.00      AP1  C
ATOM    262  CD  ARG A  36      -4.515   1.915  -9.472  1.00  0.00      AP1  C
ATOM    263  NE  ARG A  36      -4.898   0.615  -9.975  1.00  0.00      AP1  N
ATOM    264  CZ  ARG A  36      -4.024  -0.364 -10.463  1.00  0.00      AP1  C
ATOM    265  NH1 ARG A  36      -2.675  -0.293 -10.373  1.00  0.00      AP1  N
ATOM    266  NH2 ARG A  36      -4.634  -1.467 -10.976  1.00  0.00      AP1  N
ATOM    267  C   ARG A  36      -6.262   2.131  -4.752  1.00  0.00      AP1  C
ATOM    268  O   ARG A  36      -6.398   3.317  -4.405  1.00  0.00      AP1  O
ATOM    269  N   ALA A  37      -7.042   1.173  -4.333  1.00  0.00      AP1  N
ATOM    270  CA  ALA A  37      -8.219   1.290  -3.477  1.00  0.00      AP1  C
ATOM    271  CB  ALA A  37      -8.931  -0.102  -3.414  1.00  0.00      AP1  C
ATOM    272  C   ALA A  37      -7.690   1.633  -2.167  1.00  0.00      AP1  C
ATOM    273  O   ALA A  37      -8.196   2.451  -1.400  1.00  0.00      AP1  O
ATOM    274  N   ALA A  38      -6.558   1.080  -1.766  1.00  0.00      AP1  N
ATOM    275  CA  ALA A  38      -6.064   1.224  -0.458  1.00  0.00      AP1  C
ATOM    276  CB  ALA A  38      -4.920   0.293  -0.031  1.00  0.00      AP1  C
ATOM    277  C   ALA A  38      -5.483   2.597  -0.212  1.00  0.00      AP1  C
ATOM    278  O   ALA A  38      -5.453   3.102   0.882  1.00  0.00      AP1  O
ATOM    279  N   VAL A  39      -5.014   3.242  -1.245  1.00  0.00      AP1  N
ATOM    280  CA  VAL A  39      -4.376   4.544  -1.287  1.00  0.00      AP1  C
ATOM    281  CB  VAL A  39      -3.364   4.685  -2.460  1.00  0.00      AP1  C
ATOM    282  CG1 VAL A  39      -3.350   6.074  -3.109  1.00  0.00      AP1  C
ATOM    283  CG2 VAL A  39      -2.023   4.071  -2.102  1.00  0.00      AP1  C
ATOM    284  C   VAL A  39      -5.488   5.639  -1.352  1.00  0.00      AP1  C
ATOM    285  O   VAL A  39      -5.416   6.650  -0.673  1.00  0.00      AP1  O
ATOM    286  N   LYS A  40      -6.599   5.288  -2.068  1.00  0.00      AP1  N
ATOM    287  CA  LYS A  40      -7.782   6.091  -2.307  1.00  0.00      AP1  C
ATOM    288  CB  LYS A  40      -8.554   5.388  -3.520  1.00  0.00      AP1  C
ATOM    289  CG  LYS A  40      -9.875   6.120  -3.975  1.00  0.00      AP1  C
ATOM    290  CD  LYS A  40     -10.529   5.526  -5.242  1.00  0.00      AP1  C
ATOM    291  CE  LYS A  40     -10.915   3.990  -5.001  1.00  0.00      AP1  C
ATOM    292  NZ  LYS A  40     -11.120   3.059  -6.147  1.00  0.00      AP1  N
ATOM    293  C   LYS A  40      -8.632   6.227  -1.069  1.00  0.00      AP1  C
ATOM    294  O   LYS A  40      -9.017   7.361  -0.722  1.00  0.00      AP1  O
ATOM    295  N   SER A  41      -8.908   5.129  -0.407  1.00  0.00      AP1  N
ATOM    296  CA  SER A  41      -9.731   5.050   0.817  1.00  0.00      AP1  C
ATOM    297  CB  SER A  41     -10.352   3.599   1.048  1.00  0.00      AP1  C
ATOM    298  OG  SER A  41     -11.071   3.152  -0.107  1.00  0.00      AP1  O
ATOM    299  C   SER A  41      -8.985   5.378   2.098  1.00  0.00      AP1  C
ATOM    300  O   SER A  41      -9.537   5.656   3.095  1.00  0.00      AP1  O
ATOM    301  N   GLY A  42      -7.588   5.325   1.961  1.00  0.00      AP1  N
ATOM    302  CA  GLY A  42      -6.658   5.780   2.993  1.00  0.00      AP1  C
ATOM    303  C   GLY A  42      -6.515   4.591   4.038  1.00  0.00      AP1  C
ATOM    304  O   GLY A  42      -6.172   4.839   5.213  1.00  0.00      AP1  O
ATOM    305  N   SER A  43      -6.946   3.352   3.679  1.00  0.00      AP1  N
ATOM    306  CA  SER A  43      -6.837   2.190   4.539  1.00  0.00      AP1  C
ATOM    307  CB  SER A  43      -7.413   1.000   3.743  1.00  0.00      AP1  C
ATOM    308  OG  SER A  43      -8.672   1.331   3.239  1.00  0.00      AP1  O
ATOM    309  C   SER A  43      -5.448   1.838   5.013  1.00  0.00      AP1  C
ATOM    310  O   SER A  43      -4.477   2.117   4.345  1.00  0.00      AP1  O
ATOM    311  N   GLU A  44      -5.363   1.337   6.243  1.00  0.00      AP1  N
ATOM    312  CA  GLU A  44      -4.017   1.167   6.846  1.00  0.00      AP1  C
ATOM    313  CB  GLU A  44      -3.957   0.977   8.414  1.00  0.00      AP1  C
ATOM    314  CG  GLU A  44      -2.649   0.483   9.050  1.00  0.00      AP1  C
ATOM    315  CD  GLU A  44      -1.569   1.542   8.741  1.00  0.00      AP1  C
ATOM    316  OE1 GLU A  44      -1.881   2.769   8.646  1.00  0.00      AP1  O
ATOM    317  OE2 GLU A  44      -0.362   1.103   8.666  1.00  0.00      AP1  O
ATOM    318  C   GLU A  44      -3.132   0.274   6.042  1.00  0.00      AP1  C
ATOM    319  O   GLU A  44      -1.970   0.501   5.862  1.00  0.00      AP1  O
ATOM    320  N   LEU A  45      -3.705  -0.822   5.616  1.00  0.00      AP1  N
ATOM    321  CA  LEU A  45      -3.065  -1.941   4.875  1.00  0.00      AP1  C
ATOM    322  CB  LEU A  45      -3.607  -3.429   5.082  1.00  0.00      AP1  C
ATOM    323  CG  LEU A  45      -2.545  -4.590   4.793  1.00  0.00      AP1  C
ATOM    324  CD1 LEU A  45      -1.332  -4.640   5.720  1.00  0.00      AP1  C
ATOM    325  CD2 LEU A  45      -3.244  -5.905   4.923  1.00  0.00      AP1  C
ATOM    326  C   LEU A  45      -3.045  -1.522   3.446  1.00  0.00      AP1  C
ATOM    327  O   LEU A  45      -3.856  -1.986   2.644  1.00  0.00      AP1  O
ATOM    328  N   GLY A  46      -2.081  -0.697   3.045  1.00  0.00      AP1  N
ATOM    329  CA  GLY A  46      -1.630  -0.365   1.685  1.00  0.00      AP1  C
ATOM    330  C   GLY A  46      -1.767   1.095   1.214  1.00  0.00      AP1  C
ATOM    331  O   GLY A  46      -1.903   1.327   0.021  1.00  0.00      AP1  O
ATOM    332  N   LYS A  47      -1.813   2.060   2.192  1.00  0.00      AP1  N
ATOM    333  CA  LYS A  47      -1.868   3.450   1.805  1.00  0.00      AP1  C
ATOM    334  CB  LYS A  47      -2.477   4.292   2.932  1.00  0.00      AP1  C
ATOM    335  CG  LYS A  47      -1.683   4.352   4.273  1.00  0.00      AP1  C
ATOM    336  CD  LYS A  47      -2.569   4.759   5.506  1.00  0.00      AP1  C
ATOM    337  CE  LYS A  47      -1.696   5.354   6.624  1.00  0.00      AP1  C
ATOM    338  NZ  LYS A  47      -2.487   6.037   7.699  1.00  0.00      AP1  N
ATOM    339  C   LYS A  47      -0.447   4.037   1.638  1.00  0.00      AP1  C
ATOM    340  O   LYS A  47      -0.329   5.186   1.191  1.00  0.00      AP1  O
ATOM    341  N   GLN A  48       0.608   3.217   1.932  1.00  0.00      AP1  N
ATOM    342  CA  GLN A  48       1.975   3.663   1.970  1.00  0.00      AP1  C
ATOM    343  CB  GLN A  48       2.820   2.660   2.841  1.00  0.00      AP1  C
ATOM    344  CG  GLN A  48       2.503   2.484   4.355  1.00  0.00      AP1  C
ATOM    345  CD  GLN A  48       1.232   1.681   4.668  1.00  0.00      AP1  C
ATOM    346  OE1 GLN A  48       0.708   1.032   3.790  1.00  0.00      AP1  O
ATOM    347  NE2 GLN A  48       0.748   1.851   5.948  1.00  0.00      AP1  N
ATOM    348  C   GLN A  48       2.584   3.490   0.623  1.00  0.00      AP1  C
ATOM    349  O   GLN A  48       3.744   3.745   0.414  1.00  0.00      AP1  O
ATOM    350  N   ALA A  49       1.729   3.011  -0.277  1.00  0.00      AP1  N
ATOM    351  CA  ALA A  49       2.017   2.565  -1.661  1.00  0.00      AP1  C
ATOM    352  CB  ALA A  49       1.159   1.352  -2.147  1.00  0.00      AP1  C
ATOM    353  C   ALA A  49       1.765   3.634  -2.594  1.00  0.00      AP1  C
ATOM    354  O   ALA A  49       2.061   3.555  -3.769  1.00  0.00      AP1  O
ATOM    355  N   LYS A  50       1.219   4.788  -2.073  1.00  0.00      AP1  N
ATOM    356  CA  LYS A  50       0.923   5.986  -2.946  1.00  0.00      AP1  C
ATOM    357  CB  LYS A  50       0.055   7.025  -2.186  1.00  0.00      AP1  C
ATOM    358  CG  LYS A  50      -0.100   8.374  -2.836  1.00  0.00      AP1  C
ATOM    359  CD  LYS A  50      -0.932   9.297  -1.990  1.00  0.00      AP1  C
ATOM    360  CE  LYS A  50      -1.165  10.615  -2.658  1.00  0.00      AP1  C
ATOM    361  NZ  LYS A  50      -1.346  11.801  -1.701  1.00  0.00      AP1  N
ATOM    362  C   LYS A  50       2.134   6.570  -3.659  1.00  0.00      AP1  C
ATOM    363  O   LYS A  50       2.071   6.886  -4.818  1.00  0.00      AP1  O
ATOM    364  N   ASP A  51       3.333   6.732  -2.974  1.00  0.00      AP1  N
ATOM    365  CA  ASP A  51       4.509   7.371  -3.676  1.00  0.00      AP1  C
ATOM    366  CB  ASP A  51       5.400   8.122  -2.666  1.00  0.00      AP1  C
ATOM    367  CG  ASP A  51       4.717   9.367  -2.032  1.00  0.00      AP1  C
ATOM    368  OD1 ASP A  51       3.522   9.750  -2.295  1.00  0.00      AP1  O
ATOM    369  OD2 ASP A  51       5.441   9.941  -1.179  1.00  0.00      AP1  O
ATOM    370  C   ASP A  51       5.424   6.368  -4.376  1.00  0.00      AP1  C
ATOM    371  O   ASP A  51       6.227   6.762  -5.202  1.00  0.00      AP1  O
ATOM    372  N   ILE A  52       5.343   5.061  -4.080  1.00  0.00      AP1  N
ATOM    373  CA  ILE A  52       6.042   3.952  -4.709  1.00  0.00      AP1  C
ATOM    374  CB  ILE A  52       6.082   2.638  -3.803  1.00  0.00      AP1  C
ATOM    375  CG2 ILE A  52       7.067   1.791  -4.634  1.00  0.00      AP1  C
ATOM    376  CG1 ILE A  52       6.457   2.802  -2.314  1.00  0.00      AP1  C
ATOM    377  CD  ILE A  52       6.354   1.500  -1.436  1.00  0.00      AP1  C
ATOM    378  C   ILE A  52       5.388   3.774  -6.104  1.00  0.00      AP1  C
ATOM    379  O   ILE A  52       6.106   3.712  -7.063  1.00  0.00      AP1  O
ATOM    380  N   MET A  53       4.005   3.708  -6.173  1.00  0.00      AP1  N
ATOM    381  CA  MET A  53       3.347   3.573  -7.435  1.00  0.00      AP1  C
ATOM    382  CB  MET A  53       1.845   3.313  -7.291  1.00  0.00      AP1  C
ATOM    383  CG  MET A  53       1.520   1.907  -6.715  1.00  0.00      AP1  C
ATOM    384  SD  MET A  53      -0.258   1.439  -6.561  1.00  0.00      AP1  S
ATOM    385  CE  MET A  53      -0.920   2.650  -5.391  1.00  0.00      AP1  C
ATOM    386  C   MET A  53       3.544   4.699  -8.365  1.00  0.00      AP1  C
ATOM    387  O   MET A  53       3.509   4.578  -9.613  1.00  0.00      AP1  O
ATOM    388  N   ASP A  54       3.651   5.861  -7.801  1.00  0.00      AP1  N
ATOM    389  CA  ASP A  54       3.862   7.101  -8.534  1.00  0.00      AP1  C
ATOM    390  CB  ASP A  54       3.691   8.360  -7.649  1.00  0.00      AP1  C
ATOM    391  CG  ASP A  54       2.273   8.616  -7.489  1.00  0.00      AP1  C
ATOM    392  OD1 ASP A  54       1.521   8.501  -8.473  1.00  0.00      AP1  O
ATOM    393  OD2 ASP A  54       1.874   9.175  -6.377  1.00  0.00      AP1  O
ATOM    394  C   ASP A  54       5.193   7.106  -9.208  1.00  0.00      AP1  C
ATOM    395  O   ASP A  54       5.329   7.517 -10.333  1.00  0.00      AP1  O
ATOM    396  N   ALA A  55       6.203   6.562  -8.519  1.00  0.00      AP1  N
ATOM    397  CA  ALA A  55       7.567   6.416  -9.011  1.00  0.00      AP1  C
ATOM    398  CB  ALA A  55       8.654   6.069  -7.982  1.00  0.00      AP1  C
ATOM    399  C   ALA A  55       7.664   5.406 -10.089  1.00  0.00      AP1  C
ATOM    400  O   ALA A  55       8.561   5.439 -10.875  1.00  0.00      AP1  O
ATOM    401  N   GLY A  56       6.763   4.368 -10.179  1.00  0.00      AP1  N
ATOM    402  CA  GLY A  56       6.883   3.343 -11.178  1.00  0.00      AP1  C
ATOM    403  C   GLY A  56       7.689   2.228 -10.667  1.00  0.00      AP1  C
ATOM    404  O   GLY A  56       8.469   1.620 -11.427  1.00  0.00      AP1  O
ATOM    405  N   LYS A  57       7.582   1.930  -9.372  1.00  0.00      AP1  N
ATOM    406  CA  LYS A  57       8.475   1.020  -8.652  1.00  0.00      AP1  C
ATOM    407  CB  LYS A  57       9.378   1.550  -7.544  1.00  0.00      AP1  C
ATOM    408  CG  LYS A  57      10.654   2.298  -8.087  1.00  0.00      AP1  C
ATOM    409  CD  LYS A  57      11.560   2.671  -6.973  1.00  0.00      AP1  C
ATOM    410  CE  LYS A  57      12.819   3.325  -7.518  1.00  0.00      AP1  C
ATOM    411  NZ  LYS A  57      13.720   3.722  -6.418  1.00  0.00      AP1  N
ATOM    412  C   LYS A  57       7.530  -0.072  -8.031  1.00  0.00      AP1  C
ATOM    413  O   LYS A  57       6.341   0.109  -7.839  1.00  0.00      AP1  O
ATOM    414  N   LEU A  58       8.090  -1.223  -7.587  1.00  0.00      AP1  N
ATOM    415  CA  LEU A  58       7.378  -2.322  -6.922  1.00  0.00      AP1  C
ATOM    416  CB  LEU A  58       8.081  -3.659  -7.009  1.00  0.00      AP1  C
ATOM    417  CG  LEU A  58       8.158  -4.250  -8.397  1.00  0.00      AP1  C
ATOM    418  CD1 LEU A  58       8.706  -5.718  -8.373  1.00  0.00      AP1  C
ATOM    419  CD2 LEU A  58       6.853  -4.104  -9.227  1.00  0.00      AP1  C
ATOM    420  C   LEU A  58       7.306  -1.954  -5.462  1.00  0.00      AP1  C
ATOM    421  O   LEU A  58       8.280  -1.444  -4.884  1.00  0.00      AP1  O
ATOM    422  N   VAL A  59       6.143  -2.288  -4.796  1.00  0.00      AP1  N
ATOM    423  CA  VAL A  59       5.824  -2.048  -3.432  1.00  0.00      AP1  C
ATOM    424  CB  VAL A  59       4.222  -2.151  -3.262  1.00  0.00      AP1  C
ATOM    425  CG1 VAL A  59       3.691  -2.007  -1.792  1.00  0.00      AP1  C
ATOM    426  CG2 VAL A  59       3.583  -1.035  -4.160  1.00  0.00      AP1  C
ATOM    427  C   VAL A  59       6.522  -3.133  -2.680  1.00  0.00      AP1  C
ATOM    428  O   VAL A  59       6.802  -4.204  -3.216  1.00  0.00      AP1  O
ATOM    429  N   THR A  60       6.825  -2.879  -1.364  1.00  0.00      AP1  N
ATOM    430  CA  THR A  60       7.443  -3.809  -0.472  1.00  0.00      AP1  C
ATOM    431  CB  THR A  60       7.592  -3.101   0.890  1.00  0.00      AP1  C
ATOM    432  OG1 THR A  60       6.299  -2.872   1.440  1.00  0.00      AP1  O
ATOM    433  CG2 THR A  60       8.340  -1.699   0.751  1.00  0.00      AP1  C
ATOM    434  C   THR A  60       6.788  -5.149  -0.344  1.00  0.00      AP1  C
ATOM    435  O   THR A  60       5.511  -5.207  -0.268  1.00  0.00      AP1  O
ATOM    436  N   ASP A  61       7.568  -6.218  -0.316  1.00  0.00      AP1  N
ATOM    437  CA  ASP A  61       7.040  -7.577  -0.523  1.00  0.00      AP1  C
ATOM    438  CB  ASP A  61       8.090  -8.712  -0.602  1.00  0.00      AP1  C
ATOM    439  CG  ASP A  61       9.077  -8.367  -1.687  1.00  0.00      AP1  C
ATOM    440  OD1 ASP A  61       8.972  -7.423  -2.473  1.00  0.00      AP1  O
ATOM    441  OD2 ASP A  61      10.060  -9.146  -1.862  1.00  0.00      AP1  O
ATOM    442  C   ASP A  61       6.177  -7.948   0.627  1.00  0.00      AP1  C
ATOM    443  O   ASP A  61       5.097  -8.449   0.321  1.00  0.00      AP1  O
ATOM    444  N   GLU A  62       6.583  -7.665   1.794  1.00  0.00      AP1  N
ATOM    445  CA  GLU A  62       5.981  -7.683   3.053  1.00  0.00      AP1  C
ATOM    446  CB  GLU A  62       6.820  -6.935   4.143  1.00  0.00      AP1  C
ATOM    447  CG  GLU A  62       6.277  -7.167   5.552  1.00  0.00      AP1  C
ATOM    448  CD  GLU A  62       7.175  -6.514   6.619  1.00  0.00      AP1  C
ATOM    449  OE1 GLU A  62       8.189  -5.907   6.339  1.00  0.00      AP1  O
ATOM    450  OE2 GLU A  62       6.641  -6.515   7.771  1.00  0.00      AP1  O
ATOM    451  C   GLU A  62       4.528  -7.116   3.147  1.00  0.00      AP1  C
ATOM    452  O   GLU A  62       3.601  -7.795   3.667  1.00  0.00      AP1  O
ATOM    453  N   LEU A  63       4.355  -5.864   2.682  1.00  0.00      AP1  N
ATOM    454  CA  LEU A  63       3.092  -5.215   2.619  1.00  0.00      AP1  C
ATOM    455  CB  LEU A  63       3.369  -3.691   2.247  1.00  0.00      AP1  C
ATOM    456  CG  LEU A  63       2.139  -2.758   2.220  1.00  0.00      AP1  C
ATOM    457  CD1 LEU A  63       1.530  -2.648   3.667  1.00  0.00      AP1  C
ATOM    458  CD2 LEU A  63       2.631  -1.445   1.634  1.00  0.00      AP1  C
ATOM    459  C   LEU A  63       2.112  -5.895   1.709  1.00  0.00      AP1  C
ATOM    460  O   LEU A  63       0.946  -6.073   1.991  1.00  0.00      AP1  O
ATOM    461  N   VAL A  64       2.529  -6.236   0.462  1.00  0.00      AP1  N
ATOM    462  CA  VAL A  64       1.759  -6.817  -0.558  1.00  0.00      AP1  C
ATOM    463  CB  VAL A  64       2.519  -6.690  -1.818  1.00  0.00      AP1  C
ATOM    464  CG1 VAL A  64       1.814  -7.531  -2.973  1.00  0.00      AP1  C
ATOM    465  CG2 VAL A  64       2.477  -5.220  -2.203  1.00  0.00      AP1  C
ATOM    466  C   VAL A  64       1.494  -8.249  -0.277  1.00  0.00      AP1  C
ATOM    467  O   VAL A  64       0.407  -8.746  -0.677  1.00  0.00      AP1  O
ATOM    468  N   ILE A  65       2.325  -8.945   0.521  1.00  0.00      AP1  N
ATOM    469  CA  ILE A  65       1.978 -10.317   0.902  1.00  0.00      AP1  C
ATOM    470  CB  ILE A  65       3.249 -10.999   1.569  1.00  0.00      AP1  C
ATOM    471  CG2 ILE A  65       2.845 -12.258   2.311  1.00  0.00      AP1  C
ATOM    472  CG1 ILE A  65       4.173 -11.328   0.346  1.00  0.00      AP1  C
ATOM    473  CD  ILE A  65       5.632 -11.407   0.877  1.00  0.00      AP1  C
ATOM    474  C   ILE A  65       0.834 -10.364   1.837  1.00  0.00      AP1  C
ATOM    475  O   ILE A  65       0.005 -11.207   1.762  1.00  0.00      AP1  O
ATOM    476  N   ALA A  66       0.750  -9.406   2.811  1.00  0.00      AP1  N
ATOM    477  CA  ALA A  66      -0.251  -9.255   3.741  1.00  0.00      AP1  C
ATOM    478  CB  ALA A  66       0.001  -8.130   4.740  1.00  0.00      AP1  C
ATOM    479  C   ALA A  66      -1.640  -9.050   3.136  1.00  0.00      AP1  C
ATOM    480  O   ALA A  66      -2.536  -9.774   3.587  1.00  0.00      AP1  O
ATOM    481  N   LEU A  67      -1.766  -8.225   2.087  1.00  0.00      AP1  N
ATOM    482  CA  LEU A  67      -3.006  -7.964   1.390  1.00  0.00      AP1  C
ATOM    483  CB  LEU A  67      -2.890  -7.118   0.091  1.00  0.00      AP1  C
ATOM    484  CG  LEU A  67      -2.845  -5.587   0.275  1.00  0.00      AP1  C
ATOM    485  CD1 LEU A  67      -2.604  -4.926  -1.133  1.00  0.00      AP1  C
ATOM    486  CD2 LEU A  67      -4.219  -5.147   0.904  1.00  0.00      AP1  C
ATOM    487  C   LEU A  67      -3.589  -9.204   0.835  1.00  0.00      AP1  C
ATOM    488  O   LEU A  67      -4.817  -9.441   0.988  1.00  0.00      AP1  O
ATOM    489  N   VAL A  68      -2.710  -9.998   0.182  1.00  0.00      AP1  N
ATOM    490  CA  VAL A  68      -3.245 -11.195  -0.563  1.00  0.00      AP1  C
ATOM    491  CB  VAL A  68      -2.089 -11.695  -1.422  1.00  0.00      AP1  C
ATOM    492  CG1 VAL A  68      -2.432 -13.075  -2.171  1.00  0.00      AP1  C
ATOM    493  CG2 VAL A  68      -1.804 -10.622  -2.535  1.00  0.00      AP1  C
ATOM    494  C   VAL A  68      -3.646 -12.366   0.347  1.00  0.00      AP1  C
ATOM    495  O   VAL A  68      -4.582 -13.152   0.138  1.00  0.00      AP1  O
ATOM    496  N   LYS A  69      -2.939 -12.402   1.457  1.00  0.00      AP1  N
ATOM    497  CA  LYS A  69      -3.101 -13.195   2.581  1.00  0.00      AP1  C
ATOM    498  CB  LYS A  69      -1.859 -13.186   3.583  1.00  0.00      AP1  C
ATOM    499  CG  LYS A  69      -0.808 -14.237   3.174  1.00  0.00      AP1  C
ATOM    500  CD  LYS A  69       0.379 -14.384   4.119  1.00  0.00      AP1  C
ATOM    501  CE  LYS A  69       1.378 -15.486   3.672  1.00  0.00      AP1  C
ATOM    502  NZ  LYS A  69       2.705 -15.381   4.352  1.00  0.00      AP1  N
ATOM    503  C   LYS A  69      -4.405 -13.129   3.311  1.00  0.00      AP1  C
ATOM    504  O   LYS A  69      -4.984 -14.110   3.712  1.00  0.00      AP1  O
ATOM    505  N   GLU A  70      -4.884 -11.888   3.446  1.00  0.00      AP1  N
ATOM    506  CA  GLU A  70      -6.101 -11.460   4.112  1.00  0.00      AP1  C
ATOM    507  CB  GLU A  70      -6.020 -10.017   4.538  1.00  0.00      AP1  C
ATOM    508  CG  GLU A  70      -5.231  -9.618   5.793  1.00  0.00      AP1  C
ATOM    509  CD  GLU A  70      -5.889 -10.126   7.053  1.00  0.00      AP1  C
ATOM    510  OE1 GLU A  70      -7.112 -10.024   7.187  1.00  0.00      AP1  O
ATOM    511  OE2 GLU A  70      -5.159 -10.814   7.842  1.00  0.00      AP1  O
ATOM    512  C   GLU A  70      -7.306 -11.669   3.212  1.00  0.00      AP1  C
ATOM    513  O   GLU A  70      -8.380 -11.987   3.706  1.00  0.00      AP1  O
ATOM    514  N   ARG A  71      -7.046 -11.593   1.934  1.00  0.00      AP1  N
ATOM    515  CA  ARG A  71      -8.042 -11.680   0.823  1.00  0.00      AP1  C
ATOM    516  CB  ARG A  71      -7.629 -10.795  -0.466  1.00  0.00      AP1  C
ATOM    517  CG  ARG A  71      -8.580 -10.845  -1.702  1.00  0.00      AP1  C
ATOM    518  CD  ARG A  71      -9.904 -10.154  -1.468  1.00  0.00      AP1  C
ATOM    519  NE  ARG A  71     -10.819 -10.250  -2.640  1.00  0.00      AP1  N
ATOM    520  CZ  ARG A  71     -11.563 -11.351  -2.839  1.00  0.00      AP1  C
ATOM    521  NH1 ARG A  71     -11.559 -12.304  -1.888  1.00  0.00      AP1  N
ATOM    522  NH2 ARG A  71     -12.209 -11.559  -4.009  1.00  0.00      AP1  N
ATOM    523  C   ARG A  71      -8.365 -13.097   0.504  1.00  0.00      AP1  C
ATOM    524  O   ARG A  71      -9.448 -13.416   0.091  1.00  0.00      AP1  O
ATOM    525  N   ILE A  72      -7.434 -14.030   0.776  1.00  0.00      AP1  N
ATOM    526  CA  ILE A  72      -7.533 -15.430   0.518  1.00  0.00      AP1  C
ATOM    527  CB  ILE A  72      -6.181 -16.039   0.056  1.00  0.00      AP1  C
ATOM    528  CG2 ILE A  72      -5.767 -17.298   0.867  1.00  0.00      AP1  C
ATOM    529  CG1 ILE A  72      -6.021 -16.025  -1.444  1.00  0.00      AP1  C
ATOM    530  CD  ILE A  72      -4.555 -16.316  -1.856  1.00  0.00      AP1  C
ATOM    531  C   ILE A  72      -8.235 -16.137   1.630  1.00  0.00      AP1  C
ATOM    532  O   ILE A  72      -8.684 -17.267   1.415  1.00  0.00      AP1  O
ATOM    533  N   ALA A  73      -8.425 -15.492   2.812  1.00  0.00      AP1  N
ATOM    534  CA  ALA A  73      -9.122 -16.055   3.917  1.00  0.00      AP1  C
ATOM    535  CB  ALA A  73      -8.424 -15.484   5.123  1.00  0.00      AP1  C
ATOM    536  C   ALA A  73     -10.634 -15.588   3.835  1.00  0.00      AP1  C
ATOM    537  O   ALA A  73     -11.393 -16.084   4.572  1.00  0.00      AP1  O
ATOM    538  N   GLN A  74     -10.953 -14.757   2.788  1.00  0.00      AP1  N
ATOM    539  CA  GLN A  74     -12.302 -14.537   2.341  1.00  0.00      AP1  C
ATOM    540  CB  GLN A  74     -12.537 -13.412   1.298  1.00  0.00      AP1  C
ATOM    541  CG  GLN A  74     -12.702 -11.948   1.814  1.00  0.00      AP1  C
ATOM    542  CD  GLN A  74     -11.895 -11.484   3.100  1.00  0.00      AP1  C
ATOM    543  OE1 GLN A  74     -11.910 -12.129   4.141  1.00  0.00      AP1  O
ATOM    544  NE2 GLN A  74     -11.131 -10.303   2.878  1.00  0.00      AP1  N
ATOM    545  C   GLN A  74     -12.947 -15.851   1.858  1.00  0.00      AP1  C
ATOM    546  O   GLN A  74     -12.303 -16.819   1.531  1.00  0.00      AP1  O
ATOM    547  N   GLU A  75     -14.296 -15.920   1.913  1.00  0.00      AP1  N
ATOM    548  CA  GLU A  75     -15.000 -17.167   1.799  1.00  0.00      AP1  C
ATOM    549  CB  GLU A  75     -16.263 -17.092   2.649  1.00  0.00      AP1  C
ATOM    550  CG  GLU A  75     -16.642 -18.500   3.139  1.00  0.00      AP1  C
ATOM    551  CD  GLU A  75     -18.141 -18.767   2.703  1.00  0.00      AP1  C
ATOM    552  OE1 GLU A  75     -18.244 -19.543   1.731  1.00  0.00      AP1  O
ATOM    553  OE2 GLU A  75     -19.093 -18.154   3.257  1.00  0.00      AP1  O
ATOM    554  C   GLU A  75     -15.393 -17.384   0.353  1.00  0.00      AP1  C
ATOM    555  O   GLU A  75     -16.166 -18.285   0.122  1.00  0.00      AP1  O
ATOM    556  N   ASP A  76     -14.862 -16.556  -0.589  1.00  0.00      AP1  N
ATOM    557  CA  ASP A  76     -15.079 -16.712  -2.031  1.00  0.00      AP1  C
ATOM    558  CB  ASP A  76     -15.349 -15.373  -2.793  1.00  0.00      AP1  C
ATOM    559  CG  ASP A  76     -14.321 -14.273  -2.484  1.00  0.00      AP1  C
ATOM    560  OD1 ASP A  76     -13.146 -14.539  -2.722  1.00  0.00      AP1  O
ATOM    561  OD2 ASP A  76     -14.736 -13.142  -2.120  1.00  0.00      AP1  O
ATOM    562  C   ASP A  76     -13.813 -17.403  -2.558  1.00  0.00      AP1  C
ATOM    563  O   ASP A  76     -13.691 -17.730  -3.744  1.00  0.00      AP1  O
ATOM    564  N   CYS A  77     -12.781 -17.544  -1.727  1.00  0.00      AP1  N
ATOM    565  CA  CYS A  77     -11.453 -18.051  -2.160  1.00  0.00      AP1  C
ATOM    566  CB  CYS A  77     -10.408 -17.086  -1.575  1.00  0.00      AP1  C
ATOM    567  SG  CYS A  77     -10.402 -15.496  -2.423  1.00  0.00      AP1  S
ATOM    568  C   CYS A  77     -11.209 -19.464  -1.668  1.00  0.00      AP1  C
ATOM    569  O   CYS A  77     -10.102 -19.959  -1.665  1.00  0.00      AP1  O
ATOM    570  N   ARG A  78     -12.323 -20.184  -1.369  1.00  0.00      AP1  N
ATOM    571  CA  ARG A  78     -12.210 -21.515  -0.852  1.00  0.00      AP1  C
ATOM    572  CB  ARG A  78     -12.913 -21.793   0.535  1.00  0.00      AP1  C
ATOM    573  CG  ARG A  78     -14.212 -20.981   0.797  1.00  0.00      AP1  C
ATOM    574  CD  ARG A  78     -15.338 -21.174  -0.148  1.00  0.00      AP1  C
ATOM    575  NE  ARG A  78     -15.710 -22.597  -0.361  1.00  0.00      AP1  N
ATOM    576  CZ  ARG A  78     -16.342 -23.267   0.643  1.00  0.00      AP1  C
ATOM    577  NH1 ARG A  78     -16.793 -22.552   1.721  1.00  0.00      AP1  N
ATOM    578  NH2 ARG A  78     -16.647 -24.579   0.388  1.00  0.00      AP1  N
ATOM    579  C   ARG A  78     -12.415 -22.559  -1.862  1.00  0.00      AP1  C
ATOM    580  O   ARG A  78     -12.341 -23.757  -1.570  1.00  0.00      AP1  O
ATOM    581  N   ASN A  79     -12.874 -22.060  -3.051  1.00  0.00      AP1  N
ATOM    582  CA  ASN A  79     -13.015 -22.889  -4.188  1.00  0.00      AP1  C
ATOM    583  CB  ASN A  79     -14.485 -23.185  -4.552  1.00  0.00      AP1  C
ATOM    584  CG  ASN A  79     -15.098 -24.131  -3.552  1.00  0.00      AP1  C
ATOM    585  OD1 ASN A  79     -14.525 -24.806  -2.741  1.00  0.00      AP1  O
ATOM    586  ND2 ASN A  79     -16.409 -24.121  -3.567  1.00  0.00      AP1  N
ATOM    587  C   ASN A  79     -12.260 -22.166  -5.313  1.00  0.00      AP1  C
ATOM    588  O   ASN A  79     -12.896 -21.835  -6.296  1.00  0.00      AP1  O
ATOM    589  N   GLY A  80     -10.952 -21.889  -5.214  1.00  0.00      AP1  N
ATOM    590  CA  GLY A  80     -10.005 -21.326  -6.072  1.00  0.00      AP1  C
ATOM    591  C   GLY A  80     -10.168 -19.817  -6.313  1.00  0.00      AP1  C
ATOM    592  O   GLY A  80     -11.200 -19.270  -5.897  1.00  0.00      AP1  O
ATOM    593  N   PHE A  81      -9.213 -19.261  -7.046  1.00  0.00      AP1  N
ATOM    594  CA  PHE A  81      -9.065 -17.813  -7.239  1.00  0.00      AP1  C
ATOM    595  CB  PHE A  81      -8.631 -17.046  -5.984  1.00  0.00      AP1  C
ATOM    596  CG  PHE A  81      -7.435 -17.762  -5.393  1.00  0.00      AP1  C
ATOM    597  CD1 PHE A  81      -6.139 -17.791  -5.922  1.00  0.00      AP1  C
ATOM    598  CE1 PHE A  81      -5.125 -18.449  -5.226  1.00  0.00      AP1  C
ATOM    599  CZ  PHE A  81      -5.383 -19.191  -4.079  1.00  0.00      AP1  C
ATOM    600  CD2 PHE A  81      -7.689 -18.555  -4.202  1.00  0.00      AP1  C
ATOM    601  CE2 PHE A  81      -6.689 -19.312  -3.590  1.00  0.00      AP1  C
ATOM    602  C   PHE A  81      -8.222 -17.615  -8.470  1.00  0.00      AP1  C
ATOM    603  O   PHE A  81      -7.480 -18.467  -8.979  1.00  0.00      AP1  O
ATOM    604  N   LEU A  82      -8.167 -16.389  -8.862  1.00  0.00      AP1  N
ATOM    605  CA  LEU A  82      -7.305 -15.834  -9.947  1.00  0.00      AP1  C
ATOM    606  CB  LEU A  82      -8.203 -15.118 -10.996  1.00  0.00      AP1  C
ATOM    607  CG  LEU A  82      -7.588 -14.251 -12.158  1.00  0.00      AP1  C
ATOM    608  CD1 LEU A  82      -6.530 -15.195 -12.786  1.00  0.00      AP1  C
ATOM    609  CD2 LEU A  82      -8.695 -13.893 -13.113  1.00  0.00      AP1  C
ATOM    610  C   LEU A  82      -6.413 -14.825  -9.303  1.00  0.00      AP1  C
ATOM    611  O   LEU A  82      -6.979 -13.971  -8.723  1.00  0.00      AP1  O
ATOM    612  N   LEU A  83      -5.055 -14.949  -9.418  1.00  0.00      AP1  N
ATOM    613  CA  LEU A  83      -3.997 -14.088  -8.969  1.00  0.00      AP1  C
ATOM    614  CB  LEU A  83      -2.772 -14.775  -8.314  1.00  0.00      AP1  C
ATOM    615  CG  LEU A  83      -3.198 -15.466  -6.998  1.00  0.00      AP1  C
ATOM    616  CD1 LEU A  83      -2.338 -16.597  -6.583  1.00  0.00      AP1  C
ATOM    617  CD2 LEU A  83      -3.290 -14.378  -5.899  1.00  0.00      AP1  C
ATOM    618  C   LEU A  83      -3.490 -13.392 -10.194  1.00  0.00      AP1  C
ATOM    619  O   LEU A  83      -3.001 -13.928 -11.197  1.00  0.00      AP1  O
ATOM    620  N   ASP A  84      -3.687 -12.005 -10.204  1.00  0.00      AP1  N
ATOM    621  CA  ASP A  84      -3.278 -11.151 -11.280  1.00  0.00      AP1  C
ATOM    622  CB  ASP A  84      -4.605 -10.611 -11.963  1.00  0.00      AP1  C
ATOM    623  CG  ASP A  84      -4.441  -9.416 -12.979  1.00  0.00      AP1  C
ATOM    624  OD1 ASP A  84      -3.320  -9.222 -13.542  1.00  0.00      AP1  O
ATOM    625  OD2 ASP A  84      -5.516  -8.833 -13.352  1.00  0.00      AP1  O
ATOM    626  C   ASP A  84      -2.344 -10.165 -10.807  1.00  0.00      AP1  C
ATOM    627  O   ASP A  84      -2.708  -9.157 -10.182  1.00  0.00      AP1  O
ATOM    628  N   GLY A  85      -1.041 -10.422 -11.106  1.00  0.00      AP1  N
ATOM    629  CA  GLY A  85       0.021  -9.531 -10.841  1.00  0.00      AP1  C
ATOM    630  C   GLY A  85       0.688  -9.762  -9.441  1.00  0.00      AP1  C
ATOM    631  O   GLY A  85       1.367  -8.945  -8.842  1.00  0.00      AP1  O
ATOM    632  N   PHE A  86       0.403 -10.950  -8.915  1.00  0.00      AP1  N
ATOM    633  CA  PHE A  86       1.124 -11.441  -7.776  1.00  0.00      AP1  C
ATOM    634  CB  PHE A  86       0.214 -11.265  -6.523  1.00  0.00      AP1  C
ATOM    635  CG  PHE A  86       0.820 -11.663  -5.178  1.00  0.00      AP1  C
ATOM    636  CD1 PHE A  86       0.608 -12.963  -4.716  1.00  0.00      AP1  C
ATOM    637  CE1 PHE A  86       1.174 -13.439  -3.515  1.00  0.00      AP1  C
ATOM    638  CZ  PHE A  86       1.995 -12.539  -2.800  1.00  0.00      AP1  C
ATOM    639  CD2 PHE A  86       1.646 -10.803  -4.418  1.00  0.00      AP1  C
ATOM    640  CE2 PHE A  86       2.250 -11.190  -3.192  1.00  0.00      AP1  C
ATOM    641  C   PHE A  86       1.343 -12.891  -7.990  1.00  0.00      AP1  C
ATOM    642  O   PHE A  86       0.385 -13.472  -8.562  1.00  0.00      AP1  O
ATOM    643  N   PRO A  87       2.407 -13.535  -7.601  1.00  0.00      AP1  N
ATOM    644  CD  PRO A  87       2.537 -14.909  -7.880  1.00  0.00      AP1  C
ATOM    645  CA  PRO A  87       3.651 -12.876  -7.186  1.00  0.00      AP1  C
ATOM    646  CB  PRO A  87       4.573 -14.028  -6.817  1.00  0.00      AP1  C
ATOM    647  CG  PRO A  87       4.021 -15.099  -7.774  1.00  0.00      AP1  C
ATOM    648  C   PRO A  87       4.329 -12.039  -8.264  1.00  0.00      AP1  C
ATOM    649  O   PRO A  87       4.075 -12.192  -9.426  1.00  0.00      AP1  O
ATOM    650  N   ARG A  88       5.103 -11.033  -7.741  1.00  0.00      AP1  N
ATOM    651  CA  ARG A  88       5.672 -10.006  -8.599  1.00  0.00      AP1  C
ATOM    652  CB  ARG A  88       5.142  -8.582  -8.186  1.00  0.00      AP1  C
ATOM    653  CG  ARG A  88       5.177  -7.449  -9.238  1.00  0.00      AP1  C
ATOM    654  CD  ARG A  88       4.502  -7.812 -10.574  1.00  0.00      AP1  C
ATOM    655  NE  ARG A  88       4.383  -6.475 -11.302  1.00  0.00      AP1  N
ATOM    656  CZ  ARG A  88       3.420  -5.547 -11.115  1.00  0.00      AP1  C
ATOM    657  NH1 ARG A  88       2.382  -5.819 -10.330  1.00  0.00      AP1  N
ATOM    658  NH2 ARG A  88       3.535  -4.378 -11.844  1.00  0.00      AP1  N
ATOM    659  C   ARG A  88       7.110  -9.950  -8.285  1.00  0.00      AP1  C
ATOM    660  O   ARG A  88       7.896  -9.372  -9.032  1.00  0.00      AP1  O
ATOM    661  N   THR A  89       7.565 -10.631  -7.185  1.00  0.00      AP1  N
ATOM    662  CA  THR A  89       8.982 -10.792  -6.866  1.00  0.00      AP1  C
ATOM    663  CB  THR A  89       9.542  -9.875  -5.818  1.00  0.00      AP1  C
ATOM    664  OG1 THR A  89       8.996 -10.032  -4.493  1.00  0.00      AP1  O
ATOM    665  CG2 THR A  89       9.366  -8.371  -6.150  1.00  0.00      AP1  C
ATOM    666  C   THR A  89       9.161 -12.229  -6.386  1.00  0.00      AP1  C
ATOM    667  O   THR A  89       8.136 -12.900  -6.033  1.00  0.00      AP1  O
ATOM    668  N   ILE A  90      10.380 -12.697  -6.351  1.00  0.00      AP1  N
ATOM    669  CA  ILE A  90      10.783 -14.042  -5.971  1.00  0.00      AP1  C
ATOM    670  CB  ILE A  90      12.302 -14.244  -6.257  1.00  0.00      AP1  C
ATOM    671  CG2 ILE A  90      12.719 -15.553  -5.525  1.00  0.00      AP1  C
ATOM    672  CG1 ILE A  90      12.559 -14.288  -7.817  1.00  0.00      AP1  C
ATOM    673  CD  ILE A  90      12.207 -15.566  -8.571  1.00  0.00      AP1  C
ATOM    674  C   ILE A  90      10.448 -14.319  -4.539  1.00  0.00      AP1  C
ATOM    675  O   ILE A  90       9.822 -15.394  -4.322  1.00  0.00      AP1  O
ATOM    676  N   PRO A  91      10.618 -13.551  -3.509  1.00  0.00      AP1  N
ATOM    677  CD  PRO A  91      11.613 -12.465  -3.491  1.00  0.00      AP1  C
ATOM    678  CA  PRO A  91      10.172 -13.844  -2.100  1.00  0.00      AP1  C
ATOM    679  CB  PRO A  91      10.792 -12.668  -1.285  1.00  0.00      AP1  C
ATOM    680  CG  PRO A  91      11.968 -12.126  -2.018  1.00  0.00      AP1  C
ATOM    681  C   PRO A  91       8.643 -13.766  -1.926  1.00  0.00      AP1  C
ATOM    682  O   PRO A  91       8.204 -14.306  -0.929  1.00  0.00      AP1  O
ATOM    683  N   GLN A  92       7.830 -13.207  -2.903  1.00  0.00      AP1  N
ATOM    684  CA  GLN A  92       6.372 -13.316  -2.820  1.00  0.00      AP1  C
ATOM    685  CB  GLN A  92       5.666 -12.138  -3.585  1.00  0.00      AP1  C
ATOM    686  CG  GLN A  92       6.114 -10.775  -3.075  1.00  0.00      AP1  C
ATOM    687  CD  GLN A  92       5.626  -9.582  -3.902  1.00  0.00      AP1  C
ATOM    688  OE1 GLN A  92       4.543  -9.523  -4.512  1.00  0.00      AP1  O
ATOM    689  NE2 GLN A  92       6.320  -8.397  -3.832  1.00  0.00      AP1  N
ATOM    690  C   GLN A  92       5.943 -14.560  -3.448  1.00  0.00      AP1  C
ATOM    691  O   GLN A  92       4.846 -14.985  -3.114  1.00  0.00      AP1  O
ATOM    692  N   ALA A  93       6.823 -15.255  -4.225  1.00  0.00      AP1  N
ATOM    693  CA  ALA A  93       6.459 -16.494  -4.808  1.00  0.00      AP1  C
ATOM    694  CB  ALA A  93       7.071 -16.741  -6.193  1.00  0.00      AP1  C
ATOM    695  C   ALA A  93       6.827 -17.619  -3.887  1.00  0.00      AP1  C
ATOM    696  O   ALA A  93       6.366 -18.736  -3.975  1.00  0.00      AP1  O
ATOM    697  N   ASP A  94       7.648 -17.284  -2.882  1.00  0.00      AP1  N
ATOM    698  CA  ASP A  94       8.024 -18.249  -1.857  1.00  0.00      AP1  C
ATOM    699  CB  ASP A  94       9.441 -18.008  -1.332  1.00  0.00      AP1  C
ATOM    700  CG  ASP A  94      10.533 -18.136  -2.437  1.00  0.00      AP1  C
ATOM    701  OD1 ASP A  94      10.401 -19.003  -3.351  1.00  0.00      AP1  O
ATOM    702  OD2 ASP A  94      11.596 -17.462  -2.372  1.00  0.00      AP1  O
ATOM    703  C   ASP A  94       7.126 -18.007  -0.701  1.00  0.00      AP1  C
ATOM    704  O   ASP A  94       7.000 -18.963   0.065  1.00  0.00      AP1  O
ATOM    705  N   ALA A  95       6.484 -16.838  -0.596  1.00  0.00      AP1  N
ATOM    706  CA  ALA A  95       5.465 -16.614   0.386  1.00  0.00      AP1  C
ATOM    707  CB  ALA A  95       5.272 -15.060   0.471  1.00  0.00      AP1  C
ATOM    708  C   ALA A  95       4.189 -17.335   0.155  1.00  0.00      AP1  C
ATOM    709  O   ALA A  95       3.565 -17.688   1.149  1.00  0.00      AP1  O
ATOM    710  N   MET A  96       3.961 -17.550  -1.169  1.00  0.00      AP1  N
ATOM    711  CA  MET A  96       2.965 -18.486  -1.539  1.00  0.00      AP1  C
ATOM    712  CB  MET A  96       2.729 -18.588  -3.008  1.00  0.00      AP1  C
ATOM    713  CG  MET A  96       1.791 -17.402  -3.439  1.00  0.00      AP1  C
ATOM    714  SD  MET A  96       1.595 -17.310  -5.189  1.00  0.00      AP1  S
ATOM    715  CE  MET A  96       0.477 -18.601  -5.642  1.00  0.00      AP1  C
ATOM    716  C   MET A  96       3.319 -19.888  -1.053  1.00  0.00      AP1  C
ATOM    717  O   MET A  96       2.360 -20.501  -0.512  1.00  0.00      AP1  O
ATOM    718  N   LYS A  97       4.565 -20.396  -1.273  1.00  0.00      AP1  N
ATOM    719  CA  LYS A  97       5.085 -21.781  -1.222  1.00  0.00      AP1  C
ATOM    720  CB  LYS A  97       6.520 -21.896  -1.748  1.00  0.00      AP1  C
ATOM    721  CG  LYS A  97       6.503 -23.191  -2.556  1.00  0.00      AP1  C
ATOM    722  CD  LYS A  97       7.820 -23.796  -3.042  1.00  0.00      AP1  C
ATOM    723  CE  LYS A  97       7.563 -24.976  -4.020  1.00  0.00      AP1  C
ATOM    724  NZ  LYS A  97       8.866 -25.470  -4.643  1.00  0.00      AP1  N
ATOM    725  C   LYS A  97       4.979 -22.276   0.202  1.00  0.00      AP1  C
ATOM    726  O   LYS A  97       4.498 -23.394   0.438  1.00  0.00      AP1  O
ATOM    727  N   GLU A  98       5.413 -21.406   1.132  1.00  0.00      AP1  N
ATOM    728  CA  GLU A  98       5.569 -21.673   2.564  1.00  0.00      AP1  C
ATOM    729  CB  GLU A  98       6.346 -20.594   3.319  1.00  0.00      AP1  C
ATOM    730  CG  GLU A  98       7.774 -20.351   2.899  1.00  0.00      AP1  C
ATOM    731  CD  GLU A  98       8.555 -21.676   3.070  1.00  0.00      AP1  C
ATOM    732  OE1 GLU A  98       8.754 -22.398   2.019  1.00  0.00      AP1  O
ATOM    733  OE2 GLU A  98       9.069 -21.954   4.185  1.00  0.00      AP1  O
ATOM    734  C   GLU A  98       4.268 -21.764   3.250  1.00  0.00      AP1  C
ATOM    735  O   GLU A  98       4.112 -22.463   4.247  1.00  0.00      AP1  O
ATOM    736  N   ALA A  99       3.205 -21.124   2.634  1.00  0.00      AP1  N
ATOM    737  CA  ALA A  99       1.894 -20.852   3.222  1.00  0.00      AP1  C
ATOM    738  CB  ALA A  99       1.301 -19.440   2.943  1.00  0.00      AP1  C
ATOM    739  C   ALA A  99       0.839 -21.821   2.811  1.00  0.00      AP1  C
ATOM    740  O   ALA A  99      -0.299 -21.819   3.394  1.00  0.00      AP1  O
ATOM    741  N   GLY A 100       1.178 -22.874   1.939  1.00  0.00      AP1  N
ATOM    742  CA  GLY A 100       0.338 -24.019   1.543  1.00  0.00      AP1  C
ATOM    743  C   GLY A 100      -0.641 -23.517   0.542  1.00  0.00      AP1  C
ATOM    744  O   GLY A 100      -1.808 -23.891   0.483  1.00  0.00      AP1  O
ATOM    745  N   ILE A 101      -0.242 -22.509  -0.319  1.00  0.00      AP1  N
ATOM    746  CA  ILE A 101      -1.000 -21.994  -1.402  1.00  0.00      AP1  C
ATOM    747  CB  ILE A 101      -1.035 -20.514  -1.569  1.00  0.00      AP1  C
ATOM    748  CG2 ILE A 101      -1.929 -20.122  -2.714  1.00  0.00      AP1  C
ATOM    749  CG1 ILE A 101      -1.321 -19.675  -0.300  1.00  0.00      AP1  C
ATOM    750  CD  ILE A 101      -1.388 -18.215  -0.451  1.00  0.00      AP1  C
ATOM    751  C   ILE A 101      -0.259 -22.510  -2.671  1.00  0.00      AP1  C
ATOM    752  O   ILE A 101       0.855 -22.127  -2.979  1.00  0.00      AP1  O
ATOM    753  N   ASN A 102      -0.851 -23.462  -3.392  1.00  0.00      AP1  N
ATOM    754  CA  ASN A 102      -0.312 -23.972  -4.606  1.00  0.00      AP1  C
ATOM    755  CB  ASN A 102       0.019 -25.508  -4.501  1.00  0.00      AP1  C
ATOM    756  CG  ASN A 102      -1.318 -26.266  -4.314  1.00  0.00      AP1  C
ATOM    757  OD1 ASN A 102      -1.967 -26.153  -3.281  1.00  0.00      AP1  O
ATOM    758  ND2 ASN A 102      -1.818 -27.041  -5.357  1.00  0.00      AP1  N
ATOM    759  C   ASN A 102      -1.287 -23.597  -5.688  1.00  0.00      AP1  C
ATOM    760  O   ASN A 102      -2.320 -23.046  -5.437  1.00  0.00      AP1  O
ATOM    761  N   VAL A 103      -0.845 -23.878  -6.941  1.00  0.00      AP1  N
ATOM    762  CA  VAL A 103      -1.498 -23.305  -8.052  1.00  0.00      AP1  C
ATOM    763  CB  VAL A 103      -1.040 -21.974  -8.698  1.00  0.00      AP1  C
ATOM    764  CG1 VAL A 103      -1.343 -20.854  -7.567  1.00  0.00      AP1  C
ATOM    765  CG2 VAL A 103       0.446 -22.284  -9.015  1.00  0.00      AP1  C
ATOM    766  C   VAL A 103      -1.491 -24.384  -9.048  1.00  0.00      AP1  C
ATOM    767  O   VAL A 103      -0.622 -25.210  -9.054  1.00  0.00      AP1  O
ATOM    768  N   ASP A 104      -2.397 -24.263  -9.977  1.00  0.00      AP1  N
ATOM    769  CA  ASP A 104      -2.798 -25.375 -10.884  1.00  0.00      AP1  C
ATOM    770  CB  ASP A 104      -4.318 -25.626 -10.863  1.00  0.00      AP1  C
ATOM    771  CG  ASP A 104      -4.898 -25.785  -9.450  1.00  0.00      AP1  C
ATOM    772  OD1 ASP A 104      -4.247 -26.552  -8.699  1.00  0.00      AP1  O
ATOM    773  OD2 ASP A 104      -5.965 -25.202  -9.175  1.00  0.00      AP1  O
ATOM    774  C   ASP A 104      -2.543 -24.980 -12.357  1.00  0.00      AP1  C
ATOM    775  O   ASP A 104      -2.335 -25.864 -13.157  1.00  0.00      AP1  O
ATOM    776  N   TYR A 105      -2.462 -23.639 -12.579  1.00  0.00      AP1  N
ATOM    777  CA  TYR A 105      -2.031 -23.073 -13.820  1.00  0.00      AP1  C
ATOM    778  CB  TYR A 105      -3.249 -22.601 -14.646  1.00  0.00      AP1  C
ATOM    779  CG  TYR A 105      -4.008 -23.721 -15.317  1.00  0.00      AP1  C
ATOM    780  CD1 TYR A 105      -5.183 -24.117 -14.649  1.00  0.00      AP1  C
ATOM    781  CE1 TYR A 105      -6.020 -25.089 -15.237  1.00  0.00      AP1  C
ATOM    782  CZ  TYR A 105      -5.585 -25.737 -16.437  1.00  0.00      AP1  C
ATOM    783  OH  TYR A 105      -6.447 -26.691 -17.090  1.00  0.00      AP1  O
ATOM    784  CD2 TYR A 105      -3.669 -24.299 -16.531  1.00  0.00      AP1  C
ATOM    785  CE2 TYR A 105      -4.415 -25.335 -17.068  1.00  0.00      AP1  C
ATOM    786  C   TYR A 105      -1.162 -21.850 -13.536  1.00  0.00      AP1  C
ATOM    787  O   TYR A 105      -1.408 -21.111 -12.596  1.00  0.00      AP1  O
ATOM    788  N   VAL A 106      -0.217 -21.568 -14.448  1.00  0.00      AP1  N
ATOM    789  CA  VAL A 106       0.610 -20.378 -14.485  1.00  0.00      AP1  C
ATOM    790  CB  VAL A 106       2.047 -20.492 -13.968  1.00  0.00      AP1  C
ATOM    791  CG1 VAL A 106       2.624 -19.064 -14.078  1.00  0.00      AP1  C
ATOM    792  CG2 VAL A 106       2.106 -20.896 -12.488  1.00  0.00      AP1  C
ATOM    793  C   VAL A 106       0.655 -20.070 -15.953  1.00  0.00      AP1  C
ATOM    794  O   VAL A 106       1.080 -20.853 -16.811  1.00  0.00      AP1  O
ATOM    795  N   LEU A 107      -0.015 -18.949 -16.302  1.00  0.00      AP1  N
ATOM    796  CA  LEU A 107      -0.168 -18.446 -17.667  1.00  0.00      AP1  C
ATOM    797  CB  LEU A 107      -1.620 -18.036 -17.908  1.00  0.00      AP1  C
ATOM    798  CG  LEU A 107      -2.645 -19.151 -17.492  1.00  0.00      AP1  C
ATOM    799  CD1 LEU A 107      -4.074 -18.668 -17.685  1.00  0.00      AP1  C
ATOM    800  CD2 LEU A 107      -2.418 -20.451 -18.223  1.00  0.00      AP1  C
ATOM    801  C   LEU A 107       0.649 -17.246 -17.881  1.00  0.00      AP1  C
ATOM    802  O   LEU A 107       0.574 -16.200 -17.205  1.00  0.00      AP1  O
ATOM    803  N   GLU A 108       1.415 -17.198 -19.025  1.00  0.00      AP1  N
ATOM    804  CA  GLU A 108       2.307 -16.129 -19.392  1.00  0.00      AP1  C
ATOM    805  CB  GLU A 108       3.757 -16.583 -19.707  1.00  0.00      AP1  C
ATOM    806  CG  GLU A 108       4.821 -15.531 -20.004  1.00  0.00      AP1  C
ATOM    807  CD  GLU A 108       6.142 -16.113 -20.271  1.00  0.00      AP1  C
ATOM    808  OE1 GLU A 108       6.347 -17.306 -19.962  1.00  0.00      AP1  O
ATOM    809  OE2 GLU A 108       6.999 -15.415 -20.852  1.00  0.00      AP1  O
ATOM    810  C   GLU A 108       1.807 -15.456 -20.597  1.00  0.00      AP1  C
ATOM    811  O   GLU A 108       1.347 -16.163 -21.566  1.00  0.00      AP1  O
ATOM    812  N   PHE A 109       1.830 -14.115 -20.598  1.00  0.00      AP1  N
ATOM    813  CA  PHE A 109       1.521 -13.132 -21.602  1.00  0.00      AP1  C
ATOM    814  CB  PHE A 109       0.601 -12.020 -21.009  1.00  0.00      AP1  C
ATOM    815  CG  PHE A 109      -0.836 -12.563 -20.636  1.00  0.00      AP1  C
ATOM    816  CD1 PHE A 109      -1.094 -13.520 -19.514  1.00  0.00      AP1  C
ATOM    817  CE1 PHE A 109      -2.401 -13.879 -19.182  1.00  0.00      AP1  C
ATOM    818  CZ  PHE A 109      -3.448 -13.247 -19.884  1.00  0.00      AP1  C
ATOM    819  CD2 PHE A 109      -1.926 -12.031 -21.370  1.00  0.00      AP1  C
ATOM    820  CE2 PHE A 109      -3.235 -12.382 -21.004  1.00  0.00      AP1  C
ATOM    821  C   PHE A 109       2.890 -12.691 -22.016  1.00  0.00      AP1  C
ATOM    822  O   PHE A 109       3.669 -12.284 -21.159  1.00  0.00      AP1  O
ATOM    823  N   ASP A 110       3.187 -12.748 -23.336  1.00  0.00      AP1  N
ATOM    824  CA  ASP A 110       4.469 -12.347 -23.854  1.00  0.00      AP1  C
ATOM    825  CB  ASP A 110       5.059 -13.539 -24.668  1.00  0.00      AP1  C
ATOM    826  CG  ASP A 110       6.461 -13.284 -25.209  1.00  0.00      AP1  C
ATOM    827  OD1 ASP A 110       7.319 -13.035 -24.376  1.00  0.00      AP1  O
ATOM    828  OD2 ASP A 110       6.572 -13.293 -26.454  1.00  0.00      AP1  O
ATOM    829  C   ASP A 110       4.095 -11.235 -24.855  1.00  0.00      AP1  C
ATOM    830  O   ASP A 110       3.435 -11.463 -25.872  1.00  0.00      AP1  O
ATOM    831  N   VAL A 111       4.567  -9.988 -24.537  1.00  0.00      AP1  N
ATOM    832  CA  VAL A 111       4.422  -8.862 -25.460  1.00  0.00      AP1  C
ATOM    833  CB  VAL A 111       3.466  -7.782 -24.902  1.00  0.00      AP1  C
ATOM    834  CG1 VAL A 111       3.285  -6.511 -25.726  1.00  0.00      AP1  C
ATOM    835  CG2 VAL A 111       2.042  -8.419 -24.775  1.00  0.00      AP1  C
ATOM    836  C   VAL A 111       5.825  -8.262 -25.509  1.00  0.00      AP1  C
ATOM    837  O   VAL A 111       6.312  -8.020 -24.375  1.00  0.00      AP1  O
ATOM    838  N   PRO A 112       6.427  -8.094 -26.660  1.00  0.00      AP1  N
ATOM    839  CD  PRO A 112       5.785  -8.357 -27.937  1.00  0.00      AP1  C
ATOM    840  CA  PRO A 112       7.558  -7.228 -26.937  1.00  0.00      AP1  C
ATOM    841  CB  PRO A 112       7.617  -6.928 -28.431  1.00  0.00      AP1  C
ATOM    842  CG  PRO A 112       6.843  -8.093 -29.064  1.00  0.00      AP1  C
ATOM    843  C   PRO A 112       7.485  -5.862 -26.203  1.00  0.00      AP1  C
ATOM    844  O   PRO A 112       6.390  -5.366 -25.995  1.00  0.00      AP1  O
ATOM    845  N   ASP A 113       8.703  -5.294 -25.856  1.00  0.00      AP1  N
ATOM    846  CA  ASP A 113       8.713  -4.094 -25.008  1.00  0.00      AP1  C
ATOM    847  CB  ASP A 113      10.194  -3.946 -24.494  1.00  0.00      AP1  C
ATOM    848  CG  ASP A 113      10.601  -4.980 -23.446  1.00  0.00      AP1  C
ATOM    849  OD1 ASP A 113       9.620  -5.580 -22.847  1.00  0.00      AP1  O
ATOM    850  OD2 ASP A 113      11.771  -4.963 -23.099  1.00  0.00      AP1  O
ATOM    851  C   ASP A 113       8.225  -2.887 -25.726  1.00  0.00      AP1  C
ATOM    852  O   ASP A 113       8.077  -1.825 -25.115  1.00  0.00      AP1  O
ATOM    853  N   GLU A 114       8.099  -3.028 -27.025  1.00  0.00      AP1  N
ATOM    854  CA  GLU A 114       8.032  -1.941 -27.940  1.00  0.00      AP1  C
ATOM    855  CB  GLU A 114       8.698  -2.387 -29.315  1.00  0.00      AP1  C
ATOM    856  CG  GLU A 114      10.213  -2.559 -29.240  1.00  0.00      AP1  C
ATOM    857  CD  GLU A 114      10.741  -3.932 -28.764  1.00  0.00      AP1  C
ATOM    858  OE1 GLU A 114      10.183  -4.987 -29.203  1.00  0.00      AP1  O
ATOM    859  OE2 GLU A 114      11.712  -3.798 -27.963  1.00  0.00      AP1  O
ATOM    860  C   GLU A 114       6.572  -1.448 -28.112  1.00  0.00      AP1  C
ATOM    861  O   GLU A 114       6.373  -0.377 -28.663  1.00  0.00      AP1  O
ATOM    862  N   LEU A 115       5.601  -2.231 -27.584  1.00  0.00      AP1  N
ATOM    863  CA  LEU A 115       4.204  -2.006 -27.865  1.00  0.00      AP1  C
ATOM    864  CB  LEU A 115       3.505  -3.357 -28.195  1.00  0.00      AP1  C
ATOM    865  CG  LEU A 115       3.524  -3.943 -29.621  1.00  0.00      AP1  C
ATOM    866  CD1 LEU A 115       4.961  -4.272 -30.226  1.00  0.00      AP1  C
ATOM    867  CD2 LEU A 115       2.548  -5.126 -29.665  1.00  0.00      AP1  C
ATOM    868  C   LEU A 115       3.681  -1.531 -26.523  1.00  0.00      AP1  C
ATOM    869  O   LEU A 115       2.601  -0.928 -26.448  1.00  0.00      AP1  O
ATOM    870  N   ILE A 116       4.465  -1.833 -25.437  1.00  0.00      AP1  N
ATOM    871  CA  ILE A 116       4.067  -1.699 -24.059  1.00  0.00      AP1  C
ATOM    872  CB  ILE A 116       5.233  -2.063 -23.161  1.00  0.00      AP1  C
ATOM    873  CG2 ILE A 116       5.102  -1.421 -21.766  1.00  0.00      AP1  C
ATOM    874  CG1 ILE A 116       5.452  -3.661 -23.187  1.00  0.00      AP1  C
ATOM    875  CD  ILE A 116       4.477  -4.499 -22.337  1.00  0.00      AP1  C
ATOM    876  C   ILE A 116       3.539  -0.350 -23.704  1.00  0.00      AP1  C
ATOM    877  O   ILE A 116       2.423  -0.295 -23.174  1.00  0.00      AP1  O
ATOM    878  N   VAL A 117       4.250   0.769 -24.169  1.00  0.00      AP1  N
ATOM    879  CA  VAL A 117       4.040   2.165 -24.033  1.00  0.00      AP1  C
ATOM    880  CB  VAL A 117       5.275   2.952 -24.439  1.00  0.00      AP1  C
ATOM    881  CG1 VAL A 117       5.073   4.444 -24.704  1.00  0.00      AP1  C
ATOM    882  CG2 VAL A 117       6.440   2.792 -23.370  1.00  0.00      AP1  C
ATOM    883  C   VAL A 117       2.785   2.603 -24.706  1.00  0.00      AP1  C
ATOM    884  O   VAL A 117       2.047   3.404 -24.129  1.00  0.00      AP1  O
ATOM    885  N   ASP A 118       2.510   2.150 -25.924  1.00  0.00      AP1  N
ATOM    886  CA  ASP A 118       1.399   2.620 -26.751  1.00  0.00      AP1  C
ATOM    887  CB  ASP A 118       1.680   2.361 -28.257  1.00  0.00      AP1  C
ATOM    888  CG  ASP A 118       2.518   3.540 -28.749  1.00  0.00      AP1  C
ATOM    889  OD1 ASP A 118       2.894   4.487 -27.961  1.00  0.00      AP1  O
ATOM    890  OD2 ASP A 118       2.803   3.493 -29.982  1.00  0.00      AP1  O
ATOM    891  C   ASP A 118       0.107   1.942 -26.309  1.00  0.00      AP1  C
ATOM    892  O   ASP A 118      -0.948   2.487 -26.550  1.00  0.00      AP1  O
ATOM    893  N   ARG A 119       0.157   0.833 -25.582  1.00  0.00      AP1  N
ATOM    894  CA  ARG A 119      -0.971   0.289 -24.857  1.00  0.00      AP1  C
ATOM    895  CB  ARG A 119      -0.735  -1.128 -24.425  1.00  0.00      AP1  C
ATOM    896  CG  ARG A 119      -0.919  -2.162 -25.578  1.00  0.00      AP1  C
ATOM    897  CD  ARG A 119      -0.724  -3.590 -25.215  1.00  0.00      AP1  C
ATOM    898  NE  ARG A 119      -0.707  -4.542 -26.394  1.00  0.00      AP1  N
ATOM    899  CZ  ARG A 119      -0.598  -5.853 -26.203  1.00  0.00      AP1  C
ATOM    900  NH1 ARG A 119      -0.765  -6.381 -24.962  1.00  0.00      AP1  N
ATOM    901  NH2 ARG A 119      -0.440  -6.720 -27.256  1.00  0.00      AP1  N
ATOM    902  C   ARG A 119      -1.363   1.138 -23.627  1.00  0.00      AP1  C
ATOM    903  O   ARG A 119      -2.507   1.570 -23.340  1.00  0.00      AP1  O
ATOM    904  N   ILE A 120      -0.342   1.502 -22.833  1.00  0.00      AP1  N
ATOM    905  CA  ILE A 120      -0.556   2.096 -21.499  1.00  0.00      AP1  C
ATOM    906  CB  ILE A 120       0.567   1.737 -20.565  1.00  0.00      AP1  C
ATOM    907  CG2 ILE A 120       0.268   2.336 -19.198  1.00  0.00      AP1  C
ATOM    908  CG1 ILE A 120       0.576   0.212 -20.458  1.00  0.00      AP1  C
ATOM    909  CD  ILE A 120       1.698  -0.311 -19.516  1.00  0.00      AP1  C
ATOM    910  C   ILE A 120      -1.013   3.588 -21.559  1.00  0.00      AP1  C
ATOM    911  O   ILE A 120      -1.788   4.065 -20.727  1.00  0.00      AP1  O
ATOM    912  N   VAL A 121      -0.695   4.398 -22.571  1.00  0.00      AP1  N
ATOM    913  CA  VAL A 121      -1.290   5.710 -22.811  1.00  0.00      AP1  C
ATOM    914  CB  VAL A 121      -0.432   6.561 -23.694  1.00  0.00      AP1  C
ATOM    915  CG1 VAL A 121       1.002   6.730 -22.991  1.00  0.00      AP1  C
ATOM    916  CG2 VAL A 121      -0.199   5.997 -25.139  1.00  0.00      AP1  C
ATOM    917  C   VAL A 121      -2.695   5.617 -23.410  1.00  0.00      AP1  C
ATOM    918  O   VAL A 121      -3.419   6.669 -23.455  1.00  0.00      AP1  O
ATOM    919  N   GLY A 122      -3.125   4.375 -23.876  1.00  0.00      AP1  N
ATOM    920  CA  GLY A 122      -4.396   4.309 -24.580  1.00  0.00      AP1  C
ATOM    921  C   GLY A 122      -5.403   3.974 -23.513  1.00  0.00      AP1  C
ATOM    922  O   GLY A 122      -6.635   4.107 -23.717  1.00  0.00      AP1  O
ATOM    923  N   ARG A 123      -4.909   3.365 -22.437  1.00  0.00      AP1  N
ATOM    924  CA  ARG A 123      -5.665   2.784 -21.368  1.00  0.00      AP1  C
ATOM    925  CB  ARG A 123      -4.771   1.824 -20.556  1.00  0.00      AP1  C
ATOM    926  CG  ARG A 123      -5.423   1.354 -19.234  1.00  0.00      AP1  C
ATOM    927  CD  ARG A 123      -4.683   0.110 -18.483  1.00  0.00      AP1  C
ATOM    928  NE  ARG A 123      -3.384   0.552 -17.854  1.00  0.00      AP1  N
ATOM    929  CZ  ARG A 123      -2.501  -0.406 -17.400  1.00  0.00      AP1  C
ATOM    930  NH1 ARG A 123      -2.952  -1.638 -17.041  1.00  0.00      AP1  N
ATOM    931  NH2 ARG A 123      -1.188  -0.114 -17.260  1.00  0.00      AP1  N
ATOM    932  C   ARG A 123      -6.474   3.733 -20.503  1.00  0.00      AP1  C
ATOM    933  O   ARG A 123      -5.915   4.744 -20.033  1.00  0.00      AP1  O
ATOM    934  N   ARG A 124      -7.787   3.419 -20.365  1.00  0.00      AP1  N
ATOM    935  CA  ARG A 124      -8.697   4.112 -19.508  1.00  0.00      AP1  C
ATOM    936  CB  ARG A 124      -9.860   4.750 -20.331  1.00  0.00      AP1  C
ATOM    937  CG  ARG A 124      -9.422   5.565 -21.500  1.00  0.00      AP1  C
ATOM    938  CD  ARG A 124      -8.464   6.704 -21.134  1.00  0.00      AP1  C
ATOM    939  NE  ARG A 124      -8.019   7.451 -22.307  1.00  0.00      AP1  N
ATOM    940  CZ  ARG A 124      -6.737   7.813 -22.568  1.00  0.00      AP1  C
ATOM    941  NH1 ARG A 124      -5.778   7.589 -21.639  1.00  0.00      AP1  N
ATOM    942  NH2 ARG A 124      -6.484   8.460 -23.713  1.00  0.00      AP1  N
ATOM    943  C   ARG A 124      -9.296   3.058 -18.706  1.00  0.00      AP1  C
ATOM    944  O   ARG A 124      -9.314   1.859 -19.031  1.00  0.00      AP1  O
ATOM    945  N   VAL A 125      -9.801   3.402 -17.502  1.00  0.00      AP1  N
ATOM    946  CA  VAL A 125     -10.116   2.419 -16.464  1.00  0.00      AP1  C
ATOM    947  CB  VAL A 125      -8.967   2.048 -15.449  1.00  0.00      AP1  C
ATOM    948  CG1 VAL A 125      -7.903   1.343 -16.296  1.00  0.00      AP1  C
ATOM    949  CG2 VAL A 125      -8.252   3.215 -14.719  1.00  0.00      AP1  C
ATOM    950  C   VAL A 125     -11.404   2.893 -15.810  1.00  0.00      AP1  C
ATOM    951  O   VAL A 125     -11.457   4.043 -15.502  1.00  0.00      AP1  O
ATOM    952  N   HSD A 126     -12.356   1.981 -15.544  1.00  0.00      AP1  N
ATOM    953  CA  HSD A 126     -13.475   2.228 -14.578  1.00  0.00      AP1  C
ATOM    954  CB  HSD A 126     -14.735   1.370 -14.866  1.00  0.00      AP1  C
ATOM    955  ND1 HSD A 126     -16.324   0.776 -12.961  1.00  0.00      AP1  N
ATOM    956  CG  HSD A 126     -15.856   1.634 -13.930  1.00  0.00      AP1  C
ATOM    957  CE1 HSD A 126     -17.194   1.469 -12.249  1.00  0.00      AP1  C
ATOM    958  NE2 HSD A 126     -17.332   2.686 -12.637  1.00  0.00      AP1  N
ATOM    959  CD2 HSD A 126     -16.504   2.812 -13.705  1.00  0.00      AP1  C
ATOM    960  C   HSD A 126     -12.878   1.737 -13.255  1.00  0.00      AP1  C
ATOM    961  O   HSD A 126     -12.823   0.581 -12.929  1.00  0.00      AP1  O
ATOM    962  N   ALA A 127     -12.331   2.726 -12.446  1.00  0.00      AP1  N
ATOM    963  CA  ALA A 127     -11.566   2.448 -11.331  1.00  0.00      AP1  C
ATOM    964  CB  ALA A 127     -10.881   3.585 -10.596  1.00  0.00      AP1  C
ATOM    965  C   ALA A 127     -12.329   1.724 -10.234  1.00  0.00      AP1  C
ATOM    966  O   ALA A 127     -11.618   0.993  -9.567  1.00  0.00      AP1  O
ATOM    967  N   PRO A 128     -13.664   1.822  -9.930  1.00  0.00      AP1  N
ATOM    968  CD  PRO A 128     -14.383   3.063 -10.175  1.00  0.00      AP1  C
ATOM    969  CA  PRO A 128     -14.270   1.087  -8.760  1.00  0.00      AP1  C
ATOM    970  CB  PRO A 128     -15.587   1.868  -8.469  1.00  0.00      AP1  C
ATOM    971  CG  PRO A 128     -15.358   3.270  -8.978  1.00  0.00      AP1  C
ATOM    972  C   PRO A 128     -14.448  -0.389  -8.889  1.00  0.00      AP1  C
ATOM    973  O   PRO A 128     -14.982  -1.004  -7.968  1.00  0.00      AP1  O
ATOM    974  N   SER A 129     -14.071  -0.998 -10.032  1.00  0.00      AP1  N
ATOM    975  CA  SER A 129     -14.239  -2.414 -10.223  1.00  0.00      AP1  C
ATOM    976  CB  SER A 129     -15.281  -2.684 -11.315  1.00  0.00      AP1  C
ATOM    977  OG  SER A 129     -15.082  -2.027 -12.505  1.00  0.00      AP1  O
ATOM    978  C   SER A 129     -12.990  -2.962 -10.741  1.00  0.00      AP1  C
ATOM    979  O   SER A 129     -12.891  -4.186 -10.828  1.00  0.00      AP1  O
ATOM    980  N   GLY A 130     -12.103  -2.061 -11.232  1.00  0.00      AP1  N
ATOM    981  CA  GLY A 130     -10.772  -2.394 -11.745  1.00  0.00      AP1  C
ATOM    982  C   GLY A 130     -10.858  -2.920 -13.223  1.00  0.00      AP1  C
ATOM    983  O   GLY A 130      -9.990  -3.560 -13.732  1.00  0.00      AP1  O
ATOM    984  N   ARG A 131     -12.027  -2.665 -13.897  1.00  0.00      AP1  N
ATOM    985  CA  ARG A 131     -12.244  -2.896 -15.334  1.00  0.00      AP1  C
ATOM    986  CB  ARG A 131     -13.756  -2.685 -15.758  1.00  0.00      AP1  C
ATOM    987  CG  ARG A 131     -14.562  -3.862 -15.308  1.00  0.00      AP1  C
ATOM    988  CD  ARG A 131     -15.987  -3.905 -15.950  1.00  0.00      AP1  C
ATOM    989  NE  ARG A 131     -16.830  -2.871 -15.216  1.00  0.00      AP1  N
ATOM    990  CZ  ARG A 131     -17.686  -3.157 -14.212  1.00  0.00      AP1  C
ATOM    991  NH1 ARG A 131     -17.928  -4.382 -13.701  1.00  0.00      AP1  N
ATOM    992  NH2 ARG A 131     -18.258  -2.163 -13.466  1.00  0.00      AP1  N
ATOM    993  C   ARG A 131     -11.325  -1.947 -16.116  1.00  0.00      AP1  C
ATOM    994  O   ARG A 131     -10.956  -0.846 -15.710  1.00  0.00      AP1  O
ATOM    995  N   VAL A 132     -10.858  -2.413 -17.300  1.00  0.00      AP1  N
ATOM    996  CA  VAL A 132      -9.865  -1.766 -18.132  1.00  0.00      AP1  C
ATOM    997  CB  VAL A 132      -8.631  -2.703 -17.897  1.00  0.00      AP1  C
ATOM    998  CG1 VAL A 132      -8.736  -4.167 -18.393  1.00  0.00      AP1  C
ATOM    999  CG2 VAL A 132      -7.430  -2.023 -18.490  1.00  0.00      AP1  C
ATOM   1000  C   VAL A 132     -10.370  -1.647 -19.550  1.00  0.00      AP1  C
ATOM   1001  O   VAL A 132     -11.178  -2.453 -20.032  1.00  0.00      AP1  O
ATOM   1002  N   TYR A 133      -9.977  -0.564 -20.294  1.00  0.00      AP1  N
ATOM   1003  CA  TYR A 133     -10.384  -0.273 -21.640  1.00  0.00      AP1  C
ATOM   1004  CB  TYR A 133     -11.538   0.848 -21.756  1.00  0.00      AP1  C
ATOM   1005  CG  TYR A 133     -12.871   0.353 -21.135  1.00  0.00      AP1  C
ATOM   1006  CD1 TYR A 133     -13.631  -0.532 -21.813  1.00  0.00      AP1  C
ATOM   1007  CE1 TYR A 133     -14.768  -1.074 -21.227  1.00  0.00      AP1  C
ATOM   1008  CZ  TYR A 133     -15.139  -0.683 -19.884  1.00  0.00      AP1  C
ATOM   1009  OH  TYR A 133     -16.223  -1.296 -19.262  1.00  0.00      AP1  O
ATOM   1010  CD2 TYR A 133     -13.170   0.747 -19.834  1.00  0.00      AP1  C
ATOM   1011  CE2 TYR A 133     -14.288   0.157 -19.188  1.00  0.00      AP1  C
ATOM   1012  C   TYR A 133      -9.161   0.153 -22.324  1.00  0.00      AP1  C
ATOM   1013  O   TYR A 133      -8.141   0.461 -21.667  1.00  0.00      AP1  O
ATOM   1014  N   HSD A 134      -9.216   0.269 -23.662  1.00  0.00      AP1  N
ATOM   1015  CA  HSD A 134      -8.279   0.952 -24.526  1.00  0.00      AP1  C
ATOM   1016  CB  HSD A 134      -7.284  -0.041 -25.142  1.00  0.00      AP1  C
ATOM   1017  ND1 HSD A 134      -5.967   1.206 -26.948  1.00  0.00      AP1  N
ATOM   1018  CG  HSD A 134      -6.021   0.591 -25.675  1.00  0.00      AP1  C
ATOM   1019  CE1 HSD A 134      -4.709   1.607 -27.159  1.00  0.00      AP1  C
ATOM   1020  NE2 HSD A 134      -3.930   1.240 -26.138  1.00  0.00      AP1  N
ATOM   1021  CD2 HSD A 134      -4.734   0.649 -25.222  1.00  0.00      AP1  C
ATOM   1022  C   HSD A 134      -9.144   1.684 -25.464  1.00  0.00      AP1  C
ATOM   1023  O   HSD A 134     -10.146   1.218 -25.957  1.00  0.00      AP1  O
ATOM   1024  N   VAL A 135      -8.698   2.906 -25.874  1.00  0.00      AP1  N
ATOM   1025  CA  VAL A 135      -9.460   3.695 -26.769  1.00  0.00      AP1  C
ATOM   1026  CB  VAL A 135      -9.007   5.188 -26.730  1.00  0.00      AP1  C
ATOM   1027  CG1 VAL A 135      -9.253   5.739 -25.272  1.00  0.00      AP1  C
ATOM   1028  CG2 VAL A 135      -7.526   5.324 -27.050  1.00  0.00      AP1  C
ATOM   1029  C   VAL A 135      -9.441   3.235 -28.229  1.00  0.00      AP1  C
ATOM   1030  O   VAL A 135     -10.267   3.600 -29.032  1.00  0.00      AP1  O
ATOM   1031  N   LYS A 136      -8.449   2.327 -28.540  1.00  0.00      AP1  N
ATOM   1032  CA  LYS A 136      -8.089   1.918 -29.899  1.00  0.00      AP1  C
ATOM   1033  CB  LYS A 136      -6.662   2.011 -30.294  1.00  0.00      AP1  C
ATOM   1034  CG  LYS A 136      -6.014   3.419 -30.194  1.00  0.00      AP1  C
ATOM   1035  CD  LYS A 136      -4.600   3.499 -30.906  1.00  0.00      AP1  C
ATOM   1036  CE  LYS A 136      -4.089   4.908 -30.786  1.00  0.00      AP1  C
ATOM   1037  NZ  LYS A 136      -2.769   5.121 -31.407  1.00  0.00      AP1  N
ATOM   1038  C   LYS A 136      -8.381   0.425 -30.027  1.00  0.00      AP1  C
ATOM   1039  O   LYS A 136      -9.040   0.035 -30.975  1.00  0.00      AP1  O
ATOM   1040  N   PHE A 137      -8.000  -0.386 -29.043  1.00  0.00      AP1  N
ATOM   1041  CA  PHE A 137      -7.833  -1.849 -29.153  1.00  0.00      AP1  C
ATOM   1042  CB  PHE A 137      -6.503  -2.250 -28.561  1.00  0.00      AP1  C
ATOM   1043  CG  PHE A 137      -5.338  -1.689 -29.257  1.00  0.00      AP1  C
ATOM   1044  CD1 PHE A 137      -5.359  -1.462 -30.651  1.00  0.00      AP1  C
ATOM   1045  CE1 PHE A 137      -4.354  -0.615 -31.273  1.00  0.00      AP1  C
ATOM   1046  CZ  PHE A 137      -3.346  -0.074 -30.432  1.00  0.00      AP1  C
ATOM   1047  CD2 PHE A 137      -4.258  -1.207 -28.559  1.00  0.00      AP1  C
ATOM   1048  CE2 PHE A 137      -3.258  -0.409 -29.127  1.00  0.00      AP1  C
ATOM   1049  C   PHE A 137      -8.849  -2.601 -28.299  1.00  0.00      AP1  C
ATOM   1050  O   PHE A 137      -8.938  -3.860 -28.424  1.00  0.00      AP1  O
ATOM   1051  N   ASN A 138      -9.658  -1.927 -27.457  1.00  0.00      AP1  N
ATOM   1052  CA  ASN A 138     -10.810  -2.541 -26.748  1.00  0.00      AP1  C
ATOM   1053  CB  ASN A 138     -10.254  -3.360 -25.558  1.00  0.00      AP1  C
ATOM   1054  CG  ASN A 138     -11.368  -4.129 -24.812  1.00  0.00      AP1  C
ATOM   1055  OD1 ASN A 138     -11.280  -4.515 -23.657  1.00  0.00      AP1  O
ATOM   1056  ND2 ASN A 138     -12.393  -4.481 -25.591  1.00  0.00      AP1  N
ATOM   1057  C   ASN A 138     -11.727  -1.412 -26.258  1.00  0.00      AP1  C
ATOM   1058  O   ASN A 138     -11.962  -1.300 -25.039  1.00  0.00      AP1  O
ATOM   1059  N   PRO A 139     -12.401  -0.617 -27.117  1.00  0.00      AP1  N
ATOM   1060  CD  PRO A 139     -12.411  -0.870 -28.578  1.00  0.00      AP1  C
ATOM   1061  CA  PRO A 139     -12.994   0.682 -26.822  1.00  0.00      AP1  C
ATOM   1062  CB  PRO A 139     -13.216   1.429 -28.150  1.00  0.00      AP1  C
ATOM   1063  CG  PRO A 139     -13.252   0.319 -29.188  1.00  0.00      AP1  C
ATOM   1064  C   PRO A 139     -14.313   0.394 -26.110  1.00  0.00      AP1  C
ATOM   1065  O   PRO A 139     -14.833  -0.627 -26.536  1.00  0.00      AP1  O
ATOM   1066  N   PRO A 140     -14.727   1.145 -25.073  1.00  0.00      AP1  N
ATOM   1067  CD  PRO A 140     -14.001   2.305 -24.526  1.00  0.00      AP1  C
ATOM   1068  CA  PRO A 140     -16.011   1.006 -24.441  1.00  0.00      AP1  C
ATOM   1069  CB  PRO A 140     -16.081   1.965 -23.260  1.00  0.00      AP1  C
ATOM   1070  CG  PRO A 140     -15.078   3.068 -23.707  1.00  0.00      AP1  C
ATOM   1071  C   PRO A 140     -17.100   1.213 -25.393  1.00  0.00      AP1  C
ATOM   1072  O   PRO A 140     -16.900   1.895 -26.402  1.00  0.00      AP1  O
ATOM   1073  N   LYS A 141     -18.249   0.581 -25.187  1.00  0.00      AP1  N
ATOM   1074  CA  LYS A 141     -19.399   0.548 -26.087  1.00  0.00      AP1  C
ATOM   1075  CB  LYS A 141     -20.581  -0.283 -25.549  1.00  0.00      AP1  C
ATOM   1076  CG  LYS A 141     -20.211  -1.767 -25.406  1.00  0.00      AP1  C
ATOM   1077  CD  LYS A 141     -21.355  -2.635 -24.802  1.00  0.00      AP1  C
ATOM   1078  CE  LYS A 141     -21.043  -4.122 -25.083  1.00  0.00      AP1  C
ATOM   1079  NZ  LYS A 141     -22.203  -5.050 -24.666  1.00  0.00      AP1  N
ATOM   1080  C   LYS A 141     -19.900   1.982 -26.355  1.00  0.00      AP1  C
ATOM   1081  O   LYS A 141     -20.087   2.410 -27.481  1.00  0.00      AP1  O
ATOM   1082  N   VAL A 142     -19.954   2.752 -25.280  1.00  0.00      AP1  N
ATOM   1083  CA  VAL A 142     -20.108   4.245 -25.394  1.00  0.00      AP1  C
ATOM   1084  CB  VAL A 142     -21.133   4.821 -24.459  1.00  0.00      AP1  C
ATOM   1085  CG1 VAL A 142     -21.536   6.213 -24.848  1.00  0.00      AP1  C
ATOM   1086  CG2 VAL A 142     -22.354   3.827 -24.329  1.00  0.00      AP1  C
ATOM   1087  C   VAL A 142     -18.765   4.787 -25.019  1.00  0.00      AP1  C
ATOM   1088  O   VAL A 142     -18.044   4.357 -24.045  1.00  0.00      AP1  O
ATOM   1089  N   GLU A 143     -18.350   5.801 -25.814  1.00  0.00      AP1  N
ATOM   1090  CA  GLU A 143     -17.063   6.447 -25.701  1.00  0.00      AP1  C
ATOM   1091  CB  GLU A 143     -16.654   7.382 -26.870  1.00  0.00      AP1  C
ATOM   1092  CG  GLU A 143     -15.322   8.097 -26.750  1.00  0.00      AP1  C
ATOM   1093  CD  GLU A 143     -15.071   8.795 -28.125  1.00  0.00      AP1  C
ATOM   1094  OE1 GLU A 143     -15.811   8.575 -29.121  1.00  0.00      AP1  O
ATOM   1095  OE2 GLU A 143     -14.110   9.543 -28.096  1.00  0.00      AP1  O
ATOM   1096  C   GLU A 143     -16.892   7.199 -24.341  1.00  0.00      AP1  C
ATOM   1097  O   GLU A 143     -17.568   8.181 -24.039  1.00  0.00      AP1  O
ATOM   1098  N   GLY A 144     -15.927   6.634 -23.509  1.00  0.00      AP1  N
ATOM   1099  CA  GLY A 144     -15.625   7.227 -22.190  1.00  0.00      AP1  C
ATOM   1100  C   GLY A 144     -16.658   7.006 -21.142  1.00  0.00      AP1  C
ATOM   1101  O   GLY A 144     -16.743   7.797 -20.200  1.00  0.00      AP1  O
ATOM   1102  N   LYS A 145     -17.445   5.879 -21.178  1.00  0.00      AP1  N
ATOM   1103  CA  LYS A 145     -18.270   5.524 -20.005  1.00  0.00      AP1  C
ATOM   1104  CB  LYS A 145     -19.889   5.624 -20.224  1.00  0.00      AP1  C
ATOM   1105  CG  LYS A 145     -20.309   7.024 -20.579  1.00  0.00      AP1  C
ATOM   1106  CD  LYS A 145     -20.045   8.063 -19.440  1.00  0.00      AP1  C
ATOM   1107  CE  LYS A 145     -20.154   9.593 -19.822  1.00  0.00      AP1  C
ATOM   1108  NZ  LYS A 145     -20.195  10.376 -18.621  1.00  0.00      AP1  N
ATOM   1109  C   LYS A 145     -17.964   4.089 -19.897  1.00  0.00      AP1  C
ATOM   1110  O   LYS A 145     -17.668   3.423 -20.856  1.00  0.00      AP1  O
ATOM   1111  N   ASP A 146     -18.071   3.606 -18.698  1.00  0.00      AP1  N
ATOM   1112  CA  ASP A 146     -18.169   2.193 -18.382  1.00  0.00      AP1  C
ATOM   1113  CB  ASP A 146     -18.232   2.017 -16.913  1.00  0.00      AP1  C
ATOM   1114  CG  ASP A 146     -18.045   0.607 -16.368  1.00  0.00      AP1  C
ATOM   1115  OD1 ASP A 146     -17.081  -0.093 -16.847  1.00  0.00      AP1  O
ATOM   1116  OD2 ASP A 146     -18.643   0.223 -15.330  1.00  0.00      AP1  O
ATOM   1117  C   ASP A 146     -19.393   1.496 -18.947  1.00  0.00      AP1  C
ATOM   1118  O   ASP A 146     -20.426   2.060 -19.077  1.00  0.00      AP1  O
ATOM   1119  N   ASP A 147     -19.248   0.260 -19.482  1.00  0.00      AP1  N
ATOM   1120  CA  ASP A 147     -20.272  -0.472 -20.177  1.00  0.00      AP1  C
ATOM   1121  CB  ASP A 147     -19.748  -1.794 -20.739  1.00  0.00      AP1  C
ATOM   1122  CG  ASP A 147     -18.618  -1.672 -21.782  1.00  0.00      AP1  C
ATOM   1123  OD1 ASP A 147     -18.310  -0.585 -22.297  1.00  0.00      AP1  O
ATOM   1124  OD2 ASP A 147     -18.234  -2.747 -22.246  1.00  0.00      AP1  O
ATOM   1125  C   ASP A 147     -21.335  -0.883 -19.128  1.00  0.00      AP1  C
ATOM   1126  O   ASP A 147     -22.514  -0.885 -19.515  1.00  0.00      AP1  O
ATOM   1127  N   VAL A 148     -20.832  -1.170 -17.858  1.00  0.00      AP1  N
ATOM   1128  CA  VAL A 148     -21.660  -1.750 -16.865  1.00  0.00      AP1  C
ATOM   1129  CB  VAL A 148     -20.939  -2.667 -15.895  1.00  0.00      AP1  C
ATOM   1130  CG1 VAL A 148     -21.769  -3.156 -14.703  1.00  0.00      AP1  C
ATOM   1131  CG2 VAL A 148     -20.383  -3.921 -16.696  1.00  0.00      AP1  C
ATOM   1132  C   VAL A 148     -22.433  -0.693 -16.123  1.00  0.00      AP1  C
ATOM   1133  O   VAL A 148     -23.665  -0.833 -15.903  1.00  0.00      AP1  O
ATOM   1134  N   THR A 149     -21.769   0.479 -15.680  1.00  0.00      AP1  N
ATOM   1135  CA  THR A 149     -22.454   1.347 -14.739  1.00  0.00      AP1  C
ATOM   1136  CB  THR A 149     -21.592   1.481 -13.527  1.00  0.00      AP1  C
ATOM   1137  OG1 THR A 149     -20.386   2.135 -13.793  1.00  0.00      AP1  O
ATOM   1138  CG2 THR A 149     -21.311   0.205 -12.802  1.00  0.00      AP1  C
ATOM   1139  C   THR A 149     -22.718   2.703 -15.323  1.00  0.00      AP1  C
ATOM   1140  O   THR A 149     -23.234   3.554 -14.614  1.00  0.00      AP1  O
ATOM   1141  N   GLY A 150     -22.317   2.944 -16.563  1.00  0.00      AP1  N
ATOM   1142  CA  GLY A 150     -22.597   4.248 -17.172  1.00  0.00      AP1  C
ATOM   1143  C   GLY A 150     -21.866   5.383 -16.432  1.00  0.00      AP1  C
ATOM   1144  O   GLY A 150     -22.453   6.438 -16.312  1.00  0.00      AP1  O
ATOM   1145  N   GLU A 151     -20.608   5.112 -15.963  1.00  0.00      AP1  N
ATOM   1146  CA  GLU A 151     -19.817   5.996 -15.186  1.00  0.00      AP1  C
ATOM   1147  CB  GLU A 151     -19.386   5.415 -13.818  1.00  0.00      AP1  C
ATOM   1148  CG  GLU A 151     -20.522   5.445 -12.830  1.00  0.00      AP1  C
ATOM   1149  CD  GLU A 151     -20.023   4.788 -11.503  1.00  0.00      AP1  C
ATOM   1150  OE1 GLU A 151     -19.015   5.204 -10.918  1.00  0.00      AP1  O
ATOM   1151  OE2 GLU A 151     -20.805   3.938 -11.052  1.00  0.00      AP1  O
ATOM   1152  C   GLU A 151     -18.610   6.329 -15.960  1.00  0.00      AP1  C
ATOM   1153  O   GLU A 151     -17.897   5.458 -16.434  1.00  0.00      AP1  O
ATOM   1154  N   GLU A 152     -18.187   7.622 -16.060  1.00  0.00      AP1  N
ATOM   1155  CA  GLU A 152     -17.026   8.138 -16.669  1.00  0.00      AP1  C
ATOM   1156  CB  GLU A 152     -16.826   9.707 -16.415  1.00  0.00      AP1  C
ATOM   1157  CG  GLU A 152     -15.687  10.497 -17.235  1.00  0.00      AP1  C
ATOM   1158  CD  GLU A 152     -16.154  10.866 -18.620  1.00  0.00      AP1  C
ATOM   1159  OE1 GLU A 152     -15.574  10.278 -19.592  1.00  0.00      AP1  O
ATOM   1160  OE2 GLU A 152     -17.070  11.711 -18.681  1.00  0.00      AP1  O
ATOM   1161  C   GLU A 152     -15.726   7.416 -16.247  1.00  0.00      AP1  C
ATOM   1162  O   GLU A 152     -15.554   7.083 -15.049  1.00  0.00      AP1  O
ATOM   1163  N   LEU A 153     -14.795   7.257 -17.300  1.00  0.00      AP1  N
ATOM   1164  CA  LEU A 153     -13.592   6.521 -17.117  1.00  0.00      AP1  C
ATOM   1165  CB  LEU A 153     -13.150   5.828 -18.385  1.00  0.00      AP1  C
ATOM   1166  CG  LEU A 153     -14.148   4.826 -19.000  1.00  0.00      AP1  C
ATOM   1167  CD1 LEU A 153     -13.633   4.093 -20.222  1.00  0.00      AP1  C
ATOM   1168  CD2 LEU A 153     -14.779   3.783 -17.971  1.00  0.00      AP1  C
ATOM   1169  C   LEU A 153     -12.480   7.511 -16.640  1.00  0.00      AP1  C
ATOM   1170  O   LEU A 153     -12.516   8.688 -16.957  1.00  0.00      AP1  O
ATOM   1171  N   THR A 154     -11.403   6.944 -15.945  1.00  0.00      AP1  N
ATOM   1172  CA  THR A 154     -10.398   7.954 -15.632  1.00  0.00      AP1  C
ATOM   1173  CB  THR A 154     -10.307   8.131 -14.087  1.00  0.00      AP1  C
ATOM   1174  OG1 THR A 154     -10.412   6.909 -13.351  1.00  0.00      AP1  O
ATOM   1175  CG2 THR A 154     -11.473   8.977 -13.636  1.00  0.00      AP1  C
ATOM   1176  C   THR A 154      -9.043   7.342 -16.214  1.00  0.00      AP1  C
ATOM   1177  O   THR A 154      -8.994   6.147 -16.507  1.00  0.00      AP1  O
ATOM   1178  N   THR A 155      -7.973   8.215 -16.285  1.00  0.00      AP1  N
ATOM   1179  CA  THR A 155      -6.702   7.727 -16.595  1.00  0.00      AP1  C
ATOM   1180  CB  THR A 155      -5.961   8.639 -17.548  1.00  0.00      AP1  C
ATOM   1181  OG1 THR A 155      -5.726   9.869 -16.965  1.00  0.00      AP1  O
ATOM   1182  CG2 THR A 155      -6.880   8.908 -18.746  1.00  0.00      AP1  C
ATOM   1183  C   THR A 155      -5.883   7.526 -15.355  1.00  0.00      AP1  C
ATOM   1184  O   THR A 155      -5.939   8.458 -14.521  1.00  0.00      AP1  O
ATOM   1185  N   ARG A 156      -5.220   6.351 -15.132  1.00  0.00      AP1  N
ATOM   1186  CA  ARG A 156      -4.345   5.991 -14.046  1.00  0.00      AP1  C
ATOM   1187  CB  ARG A 156      -3.941   4.532 -14.059  1.00  0.00      AP1  C
ATOM   1188  CG  ARG A 156      -4.840   3.556 -13.194  1.00  0.00      AP1  C
ATOM   1189  CD  ARG A 156      -4.559   2.076 -13.510  1.00  0.00      AP1  C
ATOM   1190  NE  ARG A 156      -3.095   1.781 -13.273  1.00  0.00      AP1  N
ATOM   1191  CZ  ARG A 156      -2.576   0.558 -13.415  1.00  0.00      AP1  C
ATOM   1192  NH1 ARG A 156      -3.312  -0.469 -13.807  1.00  0.00      AP1  N
ATOM   1193  NH2 ARG A 156      -1.254   0.368 -13.152  1.00  0.00      AP1  N
ATOM   1194  C   ARG A 156      -3.197   6.940 -14.022  1.00  0.00      AP1  C
ATOM   1195  O   ARG A 156      -2.750   7.411 -15.035  1.00  0.00      AP1  O
ATOM   1196  N   LYS A 157      -2.630   7.121 -12.784  1.00  0.00      AP1  N
ATOM   1197  CA  LYS A 157      -1.707   8.125 -12.407  1.00  0.00      AP1  C
ATOM   1198  CB  LYS A 157      -1.722   8.442 -10.876  1.00  0.00      AP1  C
ATOM   1199  CG  LYS A 157      -3.091   8.924 -10.396  1.00  0.00      AP1  C
ATOM   1200  CD  LYS A 157      -4.370   8.055 -10.445  1.00  0.00      AP1  C
ATOM   1201  CE  LYS A 157      -4.185   6.662  -9.854  1.00  0.00      AP1  C
ATOM   1202  NZ  LYS A 157      -5.420   5.826  -9.978  1.00  0.00      AP1  N
ATOM   1203  C   LYS A 157      -0.312   7.718 -12.780  1.00  0.00      AP1  C
ATOM   1204  O   LYS A 157       0.580   8.569 -12.729  1.00  0.00      AP1  O
ATOM   1205  N   ASP A 158      -0.074   6.409 -13.194  1.00  0.00      AP1  N
ATOM   1206  CA  ASP A 158       1.204   5.827 -13.300  1.00  0.00      AP1  C
ATOM   1207  CB  ASP A 158       1.403   4.617 -12.342  1.00  0.00      AP1  C
ATOM   1208  CG  ASP A 158       0.470   3.399 -12.437  1.00  0.00      AP1  C
ATOM   1209  OD1 ASP A 158      -0.640   3.470 -12.943  1.00  0.00      AP1  O
ATOM   1210  OD2 ASP A 158       0.841   2.480 -11.706  1.00  0.00      AP1  O
ATOM   1211  C   ASP A 158       1.354   5.424 -14.804  1.00  0.00      AP1  C
ATOM   1212  O   ASP A 158       2.269   4.680 -15.177  1.00  0.00      AP1  O
ATOM   1213  N   ASP A 159       0.417   5.952 -15.628  1.00  0.00      AP1  N
ATOM   1214  CA  ASP A 159       0.253   5.496 -16.963  1.00  0.00      AP1  C
ATOM   1215  CB  ASP A 159      -1.223   5.323 -17.354  1.00  0.00      AP1  C
ATOM   1216  CG  ASP A 159      -1.761   4.088 -16.640  1.00  0.00      AP1  C
ATOM   1217  OD1 ASP A 159      -1.128   3.599 -15.666  1.00  0.00      AP1  O
ATOM   1218  OD2 ASP A 159      -2.847   3.622 -17.031  1.00  0.00      AP1  O
ATOM   1219  C   ASP A 159       0.854   6.529 -17.822  1.00  0.00      AP1  C
ATOM   1220  O   ASP A 159       0.571   6.640 -19.028  1.00  0.00      AP1  O
ATOM   1221  N   GLN A 160       1.791   7.345 -17.259  1.00  0.00      AP1  N
ATOM   1222  CA  GLN A 160       2.723   8.153 -18.045  1.00  0.00      AP1  C
ATOM   1223  CB  GLN A 160       3.454   9.334 -17.403  1.00  0.00      AP1  C
ATOM   1224  CG  GLN A 160       2.519  10.456 -16.746  1.00  0.00      AP1  C
ATOM   1225  CD  GLN A 160       1.784  10.200 -15.457  1.00  0.00      AP1  C
ATOM   1226  OE1 GLN A 160       2.514   9.903 -14.481  1.00  0.00      AP1  O
ATOM   1227  NE2 GLN A 160       0.409  10.304 -15.410  1.00  0.00      AP1  N
ATOM   1228  C   GLN A 160       3.873   7.326 -18.539  1.00  0.00      AP1  C
ATOM   1229  O   GLN A 160       4.350   6.391 -17.883  1.00  0.00      AP1  O
ATOM   1230  N   GLU A 161       4.339   7.849 -19.703  1.00  0.00      AP1  N
ATOM   1231  CA  GLU A 161       5.334   7.299 -20.549  1.00  0.00      AP1  C
ATOM   1232  CB  GLU A 161       5.773   8.259 -21.689  1.00  0.00      AP1  C
ATOM   1233  CG  GLU A 161       6.909   7.705 -22.585  1.00  0.00      AP1  C
ATOM   1234  CD  GLU A 161       7.234   8.540 -23.807  1.00  0.00      AP1  C
ATOM   1235  OE1 GLU A 161       7.209   9.784 -23.779  1.00  0.00      AP1  O
ATOM   1236  OE2 GLU A 161       7.400   7.995 -24.910  1.00  0.00      AP1  O
ATOM   1237  C   GLU A 161       6.563   6.867 -19.807  1.00  0.00      AP1  C
ATOM   1238  O   GLU A 161       7.100   5.825 -20.025  1.00  0.00      AP1  O
ATOM   1239  N   GLU A 162       6.988   7.701 -18.885  1.00  0.00      AP1  N
ATOM   1240  CA  GLU A 162       8.178   7.470 -18.132  1.00  0.00      AP1  C
ATOM   1241  CB  GLU A 162       8.879   8.791 -17.880  1.00  0.00      AP1  C
ATOM   1242  CG  GLU A 162       9.373   9.447 -19.185  1.00  0.00      AP1  C
ATOM   1243  CD  GLU A 162      10.454   8.604 -19.862  1.00  0.00      AP1  C
ATOM   1244  OE1 GLU A 162      11.454   8.406 -19.167  1.00  0.00      AP1  O
ATOM   1245  OE2 GLU A 162      10.266   8.091 -21.021  1.00  0.00      AP1  O
ATOM   1246  C   GLU A 162       8.020   6.788 -16.776  1.00  0.00      AP1  C
ATOM   1247  O   GLU A 162       9.006   6.541 -16.107  1.00  0.00      AP1  O
ATOM   1248  N   THR A 163       6.799   6.436 -16.429  1.00  0.00      AP1  N
ATOM   1249  CA  THR A 163       6.513   5.737 -15.225  1.00  0.00      AP1  C
ATOM   1250  CB  THR A 163       5.324   6.322 -14.592  1.00  0.00      AP1  C
ATOM   1251  OG1 THR A 163       5.263   7.722 -14.607  1.00  0.00      AP1  O
ATOM   1252  CG2 THR A 163       5.179   5.725 -13.177  1.00  0.00      AP1  C
ATOM   1253  C   THR A 163       6.189   4.327 -15.659  1.00  0.00      AP1  C
ATOM   1254  O   THR A 163       6.066   3.372 -14.843  1.00  0.00      AP1  O
ATOM   1255  N   VAL A 164       6.023   4.102 -16.928  1.00  0.00      AP1  N
ATOM   1256  CA  VAL A 164       5.822   2.863 -17.560  1.00  0.00      AP1  C
ATOM   1257  CB  VAL A 164       4.924   2.927 -18.747  1.00  0.00      AP1  C
ATOM   1258  CG1 VAL A 164       5.074   1.721 -19.717  1.00  0.00      AP1  C
ATOM   1259  CG2 VAL A 164       3.426   3.153 -18.280  1.00  0.00      AP1  C
ATOM   1260  C   VAL A 164       7.187   2.350 -17.917  1.00  0.00      AP1  C
ATOM   1261  O   VAL A 164       7.428   1.121 -17.795  1.00  0.00      AP1  O
ATOM   1262  N   ARG A 165       8.133   3.198 -18.219  1.00  0.00      AP1  N
ATOM   1263  CA  ARG A 165       9.451   2.791 -18.661  1.00  0.00      AP1  C
ATOM   1264  CB  ARG A 165      10.033   3.780 -19.582  1.00  0.00      AP1  C
ATOM   1265  CG  ARG A 165       9.558   3.700 -21.058  1.00  0.00      AP1  C
ATOM   1266  CD  ARG A 165      10.004   4.886 -21.815  1.00  0.00      AP1  C
ATOM   1267  NE  ARG A 165       9.483   4.625 -23.174  1.00  0.00      AP1  N
ATOM   1268  CZ  ARG A 165       9.481   5.446 -24.249  1.00  0.00      AP1  C
ATOM   1269  NH1 ARG A 165      10.151   6.618 -24.112  1.00  0.00      AP1  N
ATOM   1270  NH2 ARG A 165       8.905   5.031 -25.388  1.00  0.00      AP1  N
ATOM   1271  C   ARG A 165      10.303   2.317 -17.483  1.00  0.00      AP1  C
ATOM   1272  O   ARG A 165      10.981   1.338 -17.585  1.00  0.00      AP1  O
ATOM   1273  N   LYS A 166      10.130   2.983 -16.300  1.00  0.00      AP1  N
ATOM   1274  CA  LYS A 166      10.534   2.503 -15.006  1.00  0.00      AP1  C
ATOM   1275  CB  LYS A 166      10.259   3.560 -13.868  1.00  0.00      AP1  C
ATOM   1276  CG  LYS A 166      11.236   4.776 -13.975  1.00  0.00      AP1  C
ATOM   1277  CD  LYS A 166      10.943   5.907 -12.945  1.00  0.00      AP1  C
ATOM   1278  CE  LYS A 166      11.688   7.263 -13.329  1.00  0.00      AP1  C
ATOM   1279  NZ  LYS A 166      11.482   8.360 -12.334  1.00  0.00      AP1  N
ATOM   1280  C   LYS A 166       9.941   1.171 -14.553  1.00  0.00      AP1  C
ATOM   1281  O   LYS A 166      10.600   0.390 -13.850  1.00  0.00      AP1  O
ATOM   1282  N   ARG A 167       8.731   0.884 -14.971  1.00  0.00      AP1  N
ATOM   1283  CA  ARG A 167       8.013  -0.372 -14.695  1.00  0.00      AP1  C
ATOM   1284  CB  ARG A 167       6.514  -0.372 -14.816  1.00  0.00      AP1  C
ATOM   1285  CG  ARG A 167       5.968   0.327 -13.560  1.00  0.00      AP1  C
ATOM   1286  CD  ARG A 167       4.471   0.043 -13.311  1.00  0.00      AP1  C
ATOM   1287  NE  ARG A 167       3.724   0.593 -14.440  1.00  0.00      AP1  N
ATOM   1288  CZ  ARG A 167       2.531   0.012 -14.819  1.00  0.00      AP1  C
ATOM   1289  NH1 ARG A 167       2.294  -1.320 -14.505  1.00  0.00      AP1  N
ATOM   1290  NH2 ARG A 167       1.575   0.625 -15.569  1.00  0.00      AP1  N
ATOM   1291  C   ARG A 167       8.486  -1.518 -15.597  1.00  0.00      AP1  C
ATOM   1292  O   ARG A 167       8.442  -2.628 -15.165  1.00  0.00      AP1  O
ATOM   1293  N   LEU A 168       9.065  -1.240 -16.773  1.00  0.00      AP1  N
ATOM   1294  CA  LEU A 168       9.808  -2.206 -17.611  1.00  0.00      AP1  C
ATOM   1295  CB  LEU A 168      10.014  -1.669 -19.036  1.00  0.00      AP1  C
ATOM   1296  CG  LEU A 168       8.888  -1.823 -20.096  1.00  0.00      AP1  C
ATOM   1297  CD1 LEU A 168       9.481  -1.559 -21.429  1.00  0.00      AP1  C
ATOM   1298  CD2 LEU A 168       8.320  -3.248 -20.152  1.00  0.00      AP1  C
ATOM   1299  C   LEU A 168      11.141  -2.570 -17.079  1.00  0.00      AP1  C
ATOM   1300  O   LEU A 168      11.445  -3.733 -17.008  1.00  0.00      AP1  O
ATOM   1301  N   VAL A 169      11.965  -1.604 -16.525  1.00  0.00      AP1  N
ATOM   1302  CA  VAL A 169      13.161  -1.900 -15.781  1.00  0.00      AP1  C
ATOM   1303  CB  VAL A 169      13.975  -0.615 -15.377  1.00  0.00      AP1  C
ATOM   1304  CG1 VAL A 169      15.113  -0.915 -14.381  1.00  0.00      AP1  C
ATOM   1305  CG2 VAL A 169      14.405  -0.157 -16.792  1.00  0.00      AP1  C
ATOM   1306  C   VAL A 169      12.844  -2.852 -14.619  1.00  0.00      AP1  C
ATOM   1307  O   VAL A 169      13.419  -3.894 -14.495  1.00  0.00      AP1  O
ATOM   1308  N   GLU A 170      11.868  -2.570 -13.691  1.00  0.00      AP1  N
ATOM   1309  CA  GLU A 170      11.463  -3.307 -12.476  1.00  0.00      AP1  C
ATOM   1310  CB  GLU A 170      10.362  -2.683 -11.601  1.00  0.00      AP1  C
ATOM   1311  CG  GLU A 170      10.717  -1.343 -10.921  1.00  0.00      AP1  C
ATOM   1312  CD  GLU A 170      11.600  -1.435  -9.713  1.00  0.00      AP1  C
ATOM   1313  OE1 GLU A 170      11.086  -1.495  -8.584  1.00  0.00      AP1  O
ATOM   1314  OE2 GLU A 170      12.853  -1.347  -9.929  1.00  0.00      AP1  O
ATOM   1315  C   GLU A 170      11.011  -4.679 -12.882  1.00  0.00      AP1  C
ATOM   1316  O   GLU A 170      11.157  -5.666 -12.143  1.00  0.00      AP1  O
ATOM   1317  N   TYR A 171      10.317  -4.721 -14.091  1.00  0.00      AP1  N
ATOM   1318  CA  TYR A 171       9.733  -5.939 -14.657  1.00  0.00      AP1  C
ATOM   1319  CB  TYR A 171       8.880  -5.662 -15.874  1.00  0.00      AP1  C
ATOM   1320  CG  TYR A 171       8.405  -6.980 -16.435  1.00  0.00      AP1  C
ATOM   1321  CD1 TYR A 171       7.530  -7.790 -15.728  1.00  0.00      AP1  C
ATOM   1322  CE1 TYR A 171       7.299  -9.098 -16.175  1.00  0.00      AP1  C
ATOM   1323  CZ  TYR A 171       7.963  -9.675 -17.276  1.00  0.00      AP1  C
ATOM   1324  OH  TYR A 171       7.484 -10.871 -17.802  1.00  0.00      AP1  O
ATOM   1325  CD2 TYR A 171       9.036  -7.511 -17.588  1.00  0.00      AP1  C
ATOM   1326  CE2 TYR A 171       8.782  -8.827 -18.062  1.00  0.00      AP1  C
ATOM   1327  C   TYR A 171      10.872  -6.901 -15.034  1.00  0.00      AP1  C
ATOM   1328  O   TYR A 171      10.746  -8.105 -14.898  1.00  0.00      AP1  O
ATOM   1329  N   HSD A 172      11.969  -6.391 -15.506  1.00  0.00      AP1  N
ATOM   1330  CA  HSD A 172      13.063  -7.146 -16.095  1.00  0.00      AP1  C
ATOM   1331  CB  HSD A 172      13.742  -6.466 -17.389  1.00  0.00      AP1  C
ATOM   1332  ND1 HSD A 172      12.472  -7.795 -19.261  1.00  0.00      AP1  N
ATOM   1333  CG  HSD A 172      12.769  -6.625 -18.570  1.00  0.00      AP1  C
ATOM   1334  CE1 HSD A 172      11.682  -7.442 -20.313  1.00  0.00      AP1  C
ATOM   1335  NE2 HSD A 172      11.377  -6.153 -20.286  1.00  0.00      AP1  N
ATOM   1336  CD2 HSD A 172      12.039  -5.671 -19.207  1.00  0.00      AP1  C
ATOM   1337  C   HSD A 172      14.228  -7.340 -15.110  1.00  0.00      AP1  C
ATOM   1338  O   HSD A 172      15.211  -7.942 -15.360  1.00  0.00      AP1  O
ATOM   1339  N   GLN A 173      14.005  -6.806 -13.871  1.00  0.00      AP1  N
ATOM   1340  CA  GLN A 173      14.915  -7.044 -12.773  1.00  0.00      AP1  C
ATOM   1341  CB  GLN A 173      15.473  -5.704 -12.211  1.00  0.00      AP1  C
ATOM   1342  CG  GLN A 173      16.334  -4.903 -13.139  1.00  0.00      AP1  C
ATOM   1343  CD  GLN A 173      17.081  -3.737 -12.381  1.00  0.00      AP1  C
ATOM   1344  OE1 GLN A 173      18.278  -3.532 -12.573  1.00  0.00      AP1  O
ATOM   1345  NE2 GLN A 173      16.299  -3.049 -11.462  1.00  0.00      AP1  N
ATOM   1346  C   GLN A 173      14.297  -7.883 -11.706  1.00  0.00      AP1  C
ATOM   1347  O   GLN A 173      15.013  -8.400 -10.889  1.00  0.00      AP1  O
ATOM   1348  N   MET A 174      12.931  -8.085 -11.719  1.00  0.00      AP1  N
ATOM   1349  CA  MET A 174      12.353  -8.619 -10.509  1.00  0.00      AP1  C
ATOM   1350  CB  MET A 174      11.823  -7.591  -9.525  1.00  0.00      AP1  C
ATOM   1351  CG  MET A 174      12.723  -6.511  -9.035  1.00  0.00      AP1  C
ATOM   1352  SD  MET A 174      13.999  -6.898  -7.819  1.00  0.00      AP1  S
ATOM   1353  CE  MET A 174      12.994  -7.090  -6.325  1.00  0.00      AP1  C
ATOM   1354  C   MET A 174      11.179  -9.511 -10.832  1.00  0.00      AP1  C
ATOM   1355  O   MET A 174      10.769 -10.332 -10.020  1.00  0.00      AP1  O
ATOM   1356  N   THR A 175      10.503  -9.317 -11.986  1.00  0.00      AP1  N
ATOM   1357  CA  THR A 175       9.289 -10.094 -12.263  1.00  0.00      AP1  C
ATOM   1358  CB  THR A 175       8.221  -9.105 -12.703  1.00  0.00      AP1  C
ATOM   1359  OG1 THR A 175       8.045  -8.137 -11.642  1.00  0.00      AP1  O
ATOM   1360  CG2 THR A 175       6.853  -9.809 -12.998  1.00  0.00      AP1  C
ATOM   1361  C   THR A 175       9.484 -11.074 -13.425  1.00  0.00      AP1  C
ATOM   1362  O   THR A 175       8.866 -12.141 -13.605  1.00  0.00      AP1  O
ATOM   1363  N   ALA A 176      10.524 -10.761 -14.304  1.00  0.00      AP1  N
ATOM   1364  CA  ALA A 176      11.002 -11.642 -15.292  1.00  0.00      AP1  C
ATOM   1365  CB  ALA A 176      11.906 -10.998 -16.399  1.00  0.00      AP1  C
ATOM   1366  C   ALA A 176      11.681 -12.911 -14.759  1.00  0.00      AP1  C
ATOM   1367  O   ALA A 176      11.462 -13.901 -15.429  1.00  0.00      AP1  O
ATOM   1368  N   PRO A 177      12.377 -12.995 -13.593  1.00  0.00      AP1  N
ATOM   1369  CD  PRO A 177      13.184 -11.899 -12.950  1.00  0.00      AP1  C
ATOM   1370  CA  PRO A 177      12.835 -14.239 -13.174  1.00  0.00      AP1  C
ATOM   1371  CB  PRO A 177      13.922 -13.935 -12.204  1.00  0.00      AP1  C
ATOM   1372  CG  PRO A 177      14.499 -12.581 -12.578  1.00  0.00      AP1  C
ATOM   1373  C   PRO A 177      11.844 -15.298 -12.487  1.00  0.00      AP1  C
ATOM   1374  O   PRO A 177      12.294 -16.386 -12.195  1.00  0.00      AP1  O
ATOM   1375  N   LEU A 178      10.546 -14.884 -12.454  1.00  0.00      AP1  N
ATOM   1376  CA  LEU A 178       9.346 -15.717 -12.149  1.00  0.00      AP1  C
ATOM   1377  CB  LEU A 178       8.079 -14.884 -11.858  1.00  0.00      AP1  C
ATOM   1378  CG  LEU A 178       8.212 -14.036 -10.605  1.00  0.00      AP1  C
ATOM   1379  CD1 LEU A 178       7.080 -13.099 -10.310  1.00  0.00      AP1  C
ATOM   1380  CD2 LEU A 178       8.383 -14.962  -9.341  1.00  0.00      AP1  C
ATOM   1381  C   LEU A 178       8.920 -16.647 -13.297  1.00  0.00      AP1  C
ATOM   1382  O   LEU A 178       8.162 -17.655 -13.119  1.00  0.00      AP1  O
ATOM   1383  N   ILE A 179       9.365 -16.381 -14.511  1.00  0.00      AP1  N
ATOM   1384  CA  ILE A 179       9.260 -17.289 -15.628  1.00  0.00      AP1  C
ATOM   1385  CB  ILE A 179       9.519 -16.709 -16.959  1.00  0.00      AP1  C
ATOM   1386  CG2 ILE A 179       9.474 -17.793 -18.076  1.00  0.00      AP1  C
ATOM   1387  CG1 ILE A 179       8.549 -15.556 -17.250  1.00  0.00      AP1  C
ATOM   1388  CD  ILE A 179       9.095 -14.573 -18.382  1.00  0.00      AP1  C
ATOM   1389  C   ILE A 179      10.084 -18.558 -15.392  1.00  0.00      AP1  C
ATOM   1390  O   ILE A 179       9.582 -19.660 -15.572  1.00  0.00      AP1  O
ATOM   1391  N   GLY A 180      11.346 -18.417 -14.893  1.00  0.00      AP1  N
ATOM   1392  CA  GLY A 180      12.308 -19.418 -14.514  1.00  0.00      AP1  C
ATOM   1393  C   GLY A 180      11.870 -20.102 -13.320  1.00  0.00      AP1  C
ATOM   1394  O   GLY A 180      12.012 -21.277 -13.176  1.00  0.00      AP1  O
ATOM   1395  N   TYR A 181      11.234 -19.337 -12.388  1.00  0.00      AP1  N
ATOM   1396  CA  TYR A 181      10.730 -19.923 -11.127  1.00  0.00      AP1  C
ATOM   1397  CB  TYR A 181      10.140 -18.897 -10.212  1.00  0.00      AP1  C
ATOM   1398  CG  TYR A 181       9.804 -19.391  -8.853  1.00  0.00      AP1  C
ATOM   1399  CD1 TYR A 181       8.569 -20.026  -8.610  1.00  0.00      AP1  C
ATOM   1400  CE1 TYR A 181       8.107 -20.383  -7.274  1.00  0.00      AP1  C
ATOM   1401  CZ  TYR A 181       9.091 -20.403  -6.330  1.00  0.00      AP1  C
ATOM   1402  OH  TYR A 181       8.800 -20.939  -5.100  1.00  0.00      AP1  O
ATOM   1403  CD2 TYR A 181      10.706 -19.368  -7.838  1.00  0.00      AP1  C
ATOM   1404  CE2 TYR A 181      10.421 -19.946  -6.585  1.00  0.00      AP1  C
ATOM   1405  C   TYR A 181       9.670 -20.984 -11.536  1.00  0.00      AP1  C
ATOM   1406  O   TYR A 181       9.778 -22.085 -11.002  1.00  0.00      AP1  O
ATOM   1407  N   TYR A 182       8.717 -20.675 -12.476  1.00  0.00      AP1  N
ATOM   1408  CA  TYR A 182       7.517 -21.444 -12.588  1.00  0.00      AP1  C
ATOM   1409  CB  TYR A 182       6.308 -20.484 -12.765  1.00  0.00      AP1  C
ATOM   1410  CG  TYR A 182       5.857 -19.993 -11.414  1.00  0.00      AP1  C
ATOM   1411  CD1 TYR A 182       5.454 -20.924 -10.442  1.00  0.00      AP1  C
ATOM   1412  CE1 TYR A 182       5.002 -20.491  -9.192  1.00  0.00      AP1  C
ATOM   1413  CZ  TYR A 182       4.879 -19.186  -8.953  1.00  0.00      AP1  C
ATOM   1414  OH  TYR A 182       4.243 -18.810  -7.761  1.00  0.00      AP1  O
ATOM   1415  CD2 TYR A 182       5.809 -18.644 -11.159  1.00  0.00      AP1  C
ATOM   1416  CE2 TYR A 182       5.369 -18.277  -9.879  1.00  0.00      AP1  C
ATOM   1417  C   TYR A 182       7.567 -22.373 -13.706  1.00  0.00      AP1  C
ATOM   1418  O   TYR A 182       6.639 -23.111 -13.990  1.00  0.00      AP1  O
ATOM   1419  N   SER A 183       8.726 -22.425 -14.419  1.00  0.00      AP1  N
ATOM   1420  CA  SER A 183       8.898 -23.519 -15.380  1.00  0.00      AP1  C
ATOM   1421  CB  SER A 183       9.633 -22.990 -16.556  1.00  0.00      AP1  C
ATOM   1422  OG  SER A 183       8.895 -21.971 -17.342  1.00  0.00      AP1  O
ATOM   1423  C   SER A 183       9.575 -24.674 -14.671  1.00  0.00      AP1  C
ATOM   1424  O   SER A 183       9.380 -25.801 -15.073  1.00  0.00      AP1  O
ATOM   1425  N   LYS A 184      10.331 -24.439 -13.572  1.00  0.00      AP1  N
ATOM   1426  CA  LYS A 184      10.862 -25.419 -12.636  1.00  0.00      AP1  C
ATOM   1427  CB  LYS A 184      11.854 -24.834 -11.617  1.00  0.00      AP1  C
ATOM   1428  CG  LYS A 184      13.280 -24.784 -12.117  1.00  0.00      AP1  C
ATOM   1429  CD  LYS A 184      14.234 -24.225 -10.993  1.00  0.00      AP1  C
ATOM   1430  CE  LYS A 184      15.653 -23.987 -11.475  1.00  0.00      AP1  C
ATOM   1431  NZ  LYS A 184      16.342 -25.263 -11.738  1.00  0.00      AP1  N
ATOM   1432  C   LYS A 184       9.756 -26.165 -11.905  1.00  0.00      AP1  C
ATOM   1433  O   LYS A 184       9.865 -27.344 -11.761  1.00  0.00      AP1  O
ATOM   1434  N   GLU A 185       8.711 -25.370 -11.449  1.00  0.00      AP1  N
ATOM   1435  CA  GLU A 185       7.464 -25.937 -10.896  1.00  0.00      AP1  C
ATOM   1436  CB  GLU A 185       6.551 -24.828 -10.345  1.00  0.00      AP1  C
ATOM   1437  CG  GLU A 185       7.334 -23.996  -9.288  1.00  0.00      AP1  C
ATOM   1438  CD  GLU A 185       7.550 -24.859  -8.061  1.00  0.00      AP1  C
ATOM   1439  OE1 GLU A 185       6.566 -25.012  -7.286  1.00  0.00      AP1  O
ATOM   1440  OE2 GLU A 185       8.678 -25.400  -7.908  1.00  0.00      AP1  O
ATOM   1441  C   GLU A 185       6.730 -26.813 -11.869  1.00  0.00      AP1  C
ATOM   1442  O   GLU A 185       6.063 -27.816 -11.526  1.00  0.00      AP1  O
ATOM   1443  N   ALA A 186       6.784 -26.437 -13.170  1.00  0.00      AP1  N
ATOM   1444  CA  ALA A 186       6.091 -27.191 -14.237  1.00  0.00      AP1  C
ATOM   1445  CB  ALA A 186       5.739 -26.250 -15.369  1.00  0.00      AP1  C
ATOM   1446  C   ALA A 186       6.805 -28.403 -14.642  1.00  0.00      AP1  C
ATOM   1447  O   ALA A 186       6.154 -29.317 -15.191  1.00  0.00      AP1  O
ATOM   1448  N   GLU A 187       8.031 -28.664 -14.264  1.00  0.00      AP1  N
ATOM   1449  CA  GLU A 187       8.728 -29.870 -14.656  1.00  0.00      AP1  C
ATOM   1450  CB  GLU A 187      10.236 -29.474 -14.911  1.00  0.00      AP1  C
ATOM   1451  CG  GLU A 187      10.474 -28.658 -16.162  1.00  0.00      AP1  C
ATOM   1452  CD  GLU A 187      11.934 -28.367 -16.517  1.00  0.00      AP1  C
ATOM   1453  OE1 GLU A 187      12.528 -29.175 -17.306  1.00  0.00      AP1  O
ATOM   1454  OE2 GLU A 187      12.486 -27.313 -16.187  1.00  0.00      AP1  O
ATOM   1455  C   GLU A 187       8.681 -30.829 -13.517  1.00  0.00      AP1  C
ATOM   1456  O   GLU A 187       8.844 -32.051 -13.622  1.00  0.00      AP1  O
ATOM   1457  N   ALA A 188       8.344 -30.376 -12.315  1.00  0.00      AP1  N
ATOM   1458  CA  ALA A 188       8.260 -31.298 -11.180  1.00  0.00      AP1  C
ATOM   1459  CB  ALA A 188       8.768 -30.818  -9.877  1.00  0.00      AP1  C
ATOM   1460  C   ALA A 188       6.815 -31.661 -10.924  1.00  0.00      AP1  C
ATOM   1461  O   ALA A 188       6.595 -32.496 -10.091  1.00  0.00      AP1  O
ATOM   1462  N   GLY A 189       5.900 -31.077 -11.696  1.00  0.00      AP1  N
ATOM   1463  CA  GLY A 189       4.498 -31.517 -11.776  1.00  0.00      AP1  C
ATOM   1464  C   GLY A 189       3.768 -30.842 -10.623  1.00  0.00      AP1  C
ATOM   1465  O   GLY A 189       2.835 -31.466 -10.102  1.00  0.00      AP1  O
ATOM   1466  N   ASN A 190       4.153 -29.604 -10.282  1.00  0.00      AP1  N
ATOM   1467  CA  ASN A 190       3.514 -28.765  -9.229  1.00  0.00      AP1  C
ATOM   1468  CB  ASN A 190       4.626 -28.067  -8.370  1.00  0.00      AP1  C
ATOM   1469  CG  ASN A 190       5.505 -29.039  -7.602  1.00  0.00      AP1  C
ATOM   1470  OD1 ASN A 190       5.225 -30.243  -7.329  1.00  0.00      AP1  O
ATOM   1471  ND2 ASN A 190       6.703 -28.507  -7.138  1.00  0.00      AP1  N
ATOM   1472  C   ASN A 190       2.527 -27.749  -9.809  1.00  0.00      AP1  C
ATOM   1473  O   ASN A 190       1.924 -27.013  -9.032  1.00  0.00      AP1  O
ATOM   1474  N   THR A 191       2.418 -27.607 -11.155  1.00  0.00      AP1  N
ATOM   1475  CA  THR A 191       1.584 -26.678 -11.853  1.00  0.00      AP1  C
ATOM   1476  CB  THR A 191       2.010 -25.210 -11.676  1.00  0.00      AP1  C
ATOM   1477  OG1 THR A 191       0.981 -24.254 -11.845  1.00  0.00      AP1  O
ATOM   1478  CG2 THR A 191       3.323 -24.855 -12.446  1.00  0.00      AP1  C
ATOM   1479  C   THR A 191       1.784 -27.182 -13.199  1.00  0.00      AP1  C
ATOM   1480  O   THR A 191       2.615 -27.993 -13.555  1.00  0.00      AP1  O
ATOM   1481  N   LYS A 192       0.986 -26.534 -14.087  1.00  0.00      AP1  N
ATOM   1482  CA  LYS A 192       1.016 -26.570 -15.457  1.00  0.00      AP1  C
ATOM   1483  CB  LYS A 192      -0.371 -26.795 -16.211  1.00  0.00      AP1  C
ATOM   1484  CG  LYS A 192      -0.877 -28.212 -15.996  1.00  0.00      AP1  C
ATOM   1485  CD  LYS A 192      -2.137 -28.448 -16.881  1.00  0.00      AP1  C
ATOM   1486  CE  LYS A 192      -2.761 -29.861 -16.801  1.00  0.00      AP1  C
ATOM   1487  NZ  LYS A 192      -1.987 -30.852 -17.688  1.00  0.00      AP1  N
ATOM   1488  C   LYS A 192       1.457 -25.164 -15.856  1.00  0.00      AP1  C
ATOM   1489  O   LYS A 192       1.161 -24.140 -15.204  1.00  0.00      AP1  O
ATOM   1490  N   TYR A 193       2.188 -25.071 -17.012  1.00  0.00      AP1  N
ATOM   1491  CA  TYR A 193       2.661 -23.832 -17.512  1.00  0.00      AP1  C
ATOM   1492  CB  TYR A 193       4.214 -23.769 -17.608  1.00  0.00      AP1  C
ATOM   1493  CG  TYR A 193       4.754 -22.375 -17.584  1.00  0.00      AP1  C
ATOM   1494  CD1 TYR A 193       5.014 -21.651 -18.796  1.00  0.00      AP1  C
ATOM   1495  CE1 TYR A 193       5.499 -20.347 -18.830  1.00  0.00      AP1  C
ATOM   1496  CZ  TYR A 193       5.804 -19.704 -17.590  1.00  0.00      AP1  C
ATOM   1497  OH  TYR A 193       6.149 -18.354 -17.472  1.00  0.00      AP1  O
ATOM   1498  CD2 TYR A 193       5.078 -21.731 -16.366  1.00  0.00      AP1  C
ATOM   1499  CE2 TYR A 193       5.526 -20.370 -16.402  1.00  0.00      AP1  C
ATOM   1500  C   TYR A 193       2.055 -23.838 -18.875  1.00  0.00      AP1  C
ATOM   1501  O   TYR A 193       1.922 -24.862 -19.481  1.00  0.00      AP1  O
ATOM   1502  N   ALA A 194       1.640 -22.580 -19.244  1.00  0.00      AP1  N
ATOM   1503  CA  ALA A 194       1.319 -22.265 -20.586  1.00  0.00      AP1  C
ATOM   1504  CB  ALA A 194      -0.146 -22.622 -20.927  1.00  0.00      AP1  C
ATOM   1505  C   ALA A 194       1.686 -20.833 -20.883  1.00  0.00      AP1  C
ATOM   1506  O   ALA A 194       2.099 -20.136 -19.916  1.00  0.00      AP1  O
ATOM   1507  N   LYS A 195       1.810 -20.475 -22.170  1.00  0.00      AP1  N
ATOM   1508  CA  LYS A 195       2.254 -19.193 -22.543  1.00  0.00      AP1  C
ATOM   1509  CB  LYS A 195       3.784 -19.211 -22.959  1.00  0.00      AP1  C
ATOM   1510  CG  LYS A 195       4.380 -18.013 -23.681  1.00  0.00      AP1  C
ATOM   1511  CD  LYS A 195       5.774 -18.309 -24.290  1.00  0.00      AP1  C
ATOM   1512  CE  LYS A 195       6.448 -17.162 -24.898  1.00  0.00      AP1  C
ATOM   1513  NZ  LYS A 195       7.756 -17.527 -25.491  1.00  0.00      AP1  N
ATOM   1514  C   LYS A 195       1.347 -18.857 -23.701  1.00  0.00      AP1  C
ATOM   1515  O   LYS A 195       0.697 -19.736 -24.235  1.00  0.00      AP1  O
ATOM   1516  N   VAL A 196       1.058 -17.571 -23.992  1.00  0.00      AP1  N
ATOM   1517  CA  VAL A 196       0.066 -17.174 -24.996  1.00  0.00      AP1  C
ATOM   1518  CB  VAL A 196      -1.402 -16.951 -24.544  1.00  0.00      AP1  C
ATOM   1519  CG1 VAL A 196      -1.910 -18.230 -23.941  1.00  0.00      AP1  C
ATOM   1520  CG2 VAL A 196      -1.579 -15.711 -23.617  1.00  0.00      AP1  C
ATOM   1521  C   VAL A 196       0.743 -15.959 -25.600  1.00  0.00      AP1  C
ATOM   1522  O   VAL A 196       1.580 -15.276 -24.941  1.00  0.00      AP1  O
ATOM   1523  N   ASP A 197       0.308 -15.672 -26.813  1.00  0.00      AP1  N
ATOM   1524  CA  ASP A 197       0.830 -14.661 -27.632  1.00  0.00      AP1  C
ATOM   1525  CB  ASP A 197       0.733 -14.950 -29.118  1.00  0.00      AP1  C
ATOM   1526  CG  ASP A 197       1.282 -13.858 -30.150  1.00  0.00      AP1  C
ATOM   1527  OD1 ASP A 197       1.781 -12.814 -29.610  1.00  0.00      AP1  O
ATOM   1528  OD2 ASP A 197       1.203 -14.085 -31.405  1.00  0.00      AP1  O
ATOM   1529  C   ASP A 197       0.001 -13.383 -27.389  1.00  0.00      AP1  C
ATOM   1530  O   ASP A 197      -1.147 -13.230 -27.773  1.00  0.00      AP1  O
ATOM   1531  N   GLY A 198       0.671 -12.374 -26.751  1.00  0.00      AP1  N
ATOM   1532  CA  GLY A 198       0.101 -11.183 -26.283  1.00  0.00      AP1  C
ATOM   1533  C   GLY A 198      -0.260 -10.222 -27.396  1.00  0.00      AP1  C
ATOM   1534  O   GLY A 198      -1.181  -9.476 -27.307  1.00  0.00      AP1  O
ATOM   1535  N   THR A 199       0.448 -10.263 -28.559  1.00  0.00      AP1  N
ATOM   1536  CA  THR A 199       0.279  -9.314 -29.647  1.00  0.00      AP1  C
ATOM   1537  CB  THR A 199       1.475  -9.321 -30.607  1.00  0.00      AP1  C
ATOM   1538  OG1 THR A 199       1.544 -10.523 -31.353  1.00  0.00      AP1  O
ATOM   1539  CG2 THR A 199       2.883  -9.148 -29.837  1.00  0.00      AP1  C
ATOM   1540  C   THR A 199      -0.987  -9.550 -30.417  1.00  0.00      AP1  C
ATOM   1541  O   THR A 199      -1.344  -8.683 -31.235  1.00  0.00      AP1  O
ATOM   1542  N   LYS A 200      -1.712 -10.686 -30.179  1.00  0.00      AP1  N
ATOM   1543  CA  LYS A 200      -2.945 -11.033 -30.745  1.00  0.00      AP1  C
ATOM   1544  CB  LYS A 200      -3.230 -12.506 -30.398  1.00  0.00      AP1  C
ATOM   1545  CG  LYS A 200      -2.538 -13.469 -31.298  1.00  0.00      AP1  C
ATOM   1546  CD  LYS A 200      -3.022 -14.903 -31.175  1.00  0.00      AP1  C
ATOM   1547  CE  LYS A 200      -2.048 -15.888 -31.737  1.00  0.00      AP1  C
ATOM   1548  NZ  LYS A 200      -2.423 -17.310 -31.481  1.00  0.00      AP1  N
ATOM   1549  C   LYS A 200      -4.071 -10.017 -30.385  1.00  0.00      AP1  C
ATOM   1550  O   LYS A 200      -4.034  -9.382 -29.306  1.00  0.00      AP1  O
ATOM   1551  N   PRO A 201      -5.051  -9.848 -31.206  1.00  0.00      AP1  N
ATOM   1552  CD  PRO A 201      -4.970 -10.080 -32.636  1.00  0.00      AP1  C
ATOM   1553  CA  PRO A 201      -6.374  -9.397 -30.813  1.00  0.00      AP1  C
ATOM   1554  CB  PRO A 201      -7.274  -9.600 -32.061  1.00  0.00      AP1  C
ATOM   1555  CG  PRO A 201      -6.241  -9.505 -33.262  1.00  0.00      AP1  C
ATOM   1556  C   PRO A 201      -6.946  -9.928 -29.507  1.00  0.00      AP1  C
ATOM   1557  O   PRO A 201      -6.557 -11.072 -29.181  1.00  0.00      AP1  O
ATOM   1558  N   VAL A 202      -7.731  -9.166 -28.762  1.00  0.00      AP1  N
ATOM   1559  CA  VAL A 202      -8.224  -9.367 -27.458  1.00  0.00      AP1  C
ATOM   1560  CB  VAL A 202      -8.876  -8.100 -26.902  1.00  0.00      AP1  C
ATOM   1561  CG1 VAL A 202      -9.881  -8.538 -25.761  1.00  0.00      AP1  C
ATOM   1562  CG2 VAL A 202      -7.723  -7.168 -26.334  1.00  0.00      AP1  C
ATOM   1563  C   VAL A 202      -9.140 -10.624 -27.401  1.00  0.00      AP1  C
ATOM   1564  O   VAL A 202      -9.118 -11.494 -26.545  1.00  0.00      AP1  O
ATOM   1565  N   ALA A 203      -9.909 -10.782 -28.517  1.00  0.00      AP1  N
ATOM   1566  CA  ALA A 203     -10.735 -11.988 -28.753  1.00  0.00      AP1  C
ATOM   1567  CB  ALA A 203     -11.727 -11.724 -29.890  1.00  0.00      AP1  C
ATOM   1568  C   ALA A 203      -9.938 -13.140 -29.238  1.00  0.00      AP1  C
ATOM   1569  O   ALA A 203     -10.513 -14.154 -29.267  1.00  0.00      AP1  O
ATOM   1570  N   GLU A 204      -8.650 -13.070 -29.617  1.00  0.00      AP1  N
ATOM   1571  CA  GLU A 204      -7.853 -14.268 -30.007  1.00  0.00      AP1  C
ATOM   1572  CB  GLU A 204      -6.968 -14.253 -31.225  1.00  0.00      AP1  C
ATOM   1573  CG  GLU A 204      -7.658 -13.749 -32.538  1.00  0.00      AP1  C
ATOM   1574  CD  GLU A 204      -6.657 -13.607 -33.682  1.00  0.00      AP1  C
ATOM   1575  OE1 GLU A 204      -5.821 -14.541 -33.853  1.00  0.00      AP1  O
ATOM   1576  OE2 GLU A 204      -6.829 -12.593 -34.415  1.00  0.00      AP1  O
ATOM   1577  C   GLU A 204      -7.044 -14.773 -28.812  1.00  0.00      AP1  C
ATOM   1578  O   GLU A 204      -6.650 -15.898 -28.678  1.00  0.00      AP1  O
ATOM   1579  N   VAL A 205      -6.809 -13.817 -27.850  1.00  0.00      AP1  N
ATOM   1580  CA  VAL A 205      -6.163 -14.258 -26.632  1.00  0.00      AP1  C
ATOM   1581  CB  VAL A 205      -5.452 -13.136 -25.922  1.00  0.00      AP1  C
ATOM   1582  CG1 VAL A 205      -4.716 -13.541 -24.634  1.00  0.00      AP1  C
ATOM   1583  CG2 VAL A 205      -4.450 -12.465 -26.908  1.00  0.00      AP1  C
ATOM   1584  C   VAL A 205      -7.168 -14.914 -25.734  1.00  0.00      AP1  C
ATOM   1585  O   VAL A 205      -6.807 -15.829 -24.901  1.00  0.00      AP1  O
ATOM   1586  N   ARG A 206      -8.448 -14.505 -25.893  1.00  0.00      AP1  N
ATOM   1587  CA  ARG A 206      -9.571 -15.164 -25.309  1.00  0.00      AP1  C
ATOM   1588  CB  ARG A 206     -10.742 -14.226 -25.413  1.00  0.00      AP1  C
ATOM   1589  CG  ARG A 206     -12.115 -14.859 -25.109  1.00  0.00      AP1  C
ATOM   1590  CD  ARG A 206     -13.315 -13.869 -25.150  1.00  0.00      AP1  C
ATOM   1591  NE  ARG A 206     -14.578 -14.658 -24.922  1.00  0.00      AP1  N
ATOM   1592  CZ  ARG A 206     -15.544 -14.320 -24.028  1.00  0.00      AP1  C
ATOM   1593  NH1 ARG A 206     -15.536 -13.105 -23.458  1.00  0.00      AP1  N
ATOM   1594  NH2 ARG A 206     -16.655 -15.106 -23.854  1.00  0.00      AP1  N
ATOM   1595  C   ARG A 206      -9.808 -16.452 -25.928  1.00  0.00      AP1  C
ATOM   1596  O   ARG A 206     -10.312 -17.397 -25.269  1.00  0.00      AP1  O
ATOM   1597  N   ALA A 207      -9.417 -16.764 -27.200  1.00  0.00      AP1  N
ATOM   1598  CA  ALA A 207      -9.626 -18.040 -27.806  1.00  0.00      AP1  C
ATOM   1599  CB  ALA A 207      -9.735 -17.959 -29.340  1.00  0.00      AP1  C
ATOM   1600  C   ALA A 207      -8.596 -18.969 -27.387  1.00  0.00      AP1  C
ATOM   1601  O   ALA A 207      -8.923 -20.123 -27.374  1.00  0.00      AP1  O
ATOM   1602  N   ASP A 208      -7.400 -18.524 -27.049  1.00  0.00      AP1  N
ATOM   1603  CA  ASP A 208      -6.245 -19.396 -26.793  1.00  0.00      AP1  C
ATOM   1604  CB  ASP A 208      -4.898 -18.589 -27.016  1.00  0.00      AP1  C
ATOM   1605  CG  ASP A 208      -4.560 -18.084 -28.425  1.00  0.00      AP1  C
ATOM   1606  OD1 ASP A 208      -5.064 -18.684 -29.398  1.00  0.00      AP1  O
ATOM   1607  OD2 ASP A 208      -3.681 -17.232 -28.606  1.00  0.00      AP1  O
ATOM   1608  C   ASP A 208      -6.421 -19.818 -25.354  1.00  0.00      AP1  C
ATOM   1609  O   ASP A 208      -5.990 -20.903 -24.968  1.00  0.00      AP1  O
ATOM   1610  N   LEU A 209      -7.180 -18.988 -24.554  1.00  0.00      AP1  N
ATOM   1611  CA  LEU A 209      -7.312 -19.171 -23.132  1.00  0.00      AP1  C
ATOM   1612  CB  LEU A 209      -7.499 -17.829 -22.366  1.00  0.00      AP1  C
ATOM   1613  CG  LEU A 209      -6.256 -17.056 -22.137  1.00  0.00      AP1  C
ATOM   1614  CD1 LEU A 209      -6.679 -15.639 -21.660  1.00  0.00      AP1  C
ATOM   1615  CD2 LEU A 209      -5.361 -17.712 -21.181  1.00  0.00      AP1  C
ATOM   1616  C   LEU A 209      -8.504 -20.155 -22.795  1.00  0.00      AP1  C
ATOM   1617  O   LEU A 209      -8.514 -20.792 -21.750  1.00  0.00      AP1  O
ATOM   1618  N   GLU A 210      -9.488 -20.295 -23.695  1.00  0.00      AP1  N
ATOM   1619  CA  GLU A 210     -10.546 -21.318 -23.601  1.00  0.00      AP1  C
ATOM   1620  CB  GLU A 210     -11.829 -21.082 -24.384  1.00  0.00      AP1  C
ATOM   1621  CG  GLU A 210     -12.737 -20.069 -23.639  1.00  0.00      AP1  C
ATOM   1622  CD  GLU A 210     -13.998 -19.699 -24.384  1.00  0.00      AP1  C
ATOM   1623  OE1 GLU A 210     -14.863 -20.596 -24.551  1.00  0.00      AP1  O
ATOM   1624  OE2 GLU A 210     -14.114 -18.547 -24.893  1.00  0.00      AP1  O
ATOM   1625  C   GLU A 210      -9.970 -22.694 -24.026  1.00  0.00      AP1  C
ATOM   1626  O   GLU A 210     -10.407 -23.742 -23.632  1.00  0.00      AP1  O
ATOM   1627  N   LYS A 211      -8.938 -22.677 -24.851  1.00  0.00      AP1  N
ATOM   1628  CA  LYS A 211      -8.319 -23.975 -25.219  1.00  0.00      AP1  C
ATOM   1629  CB  LYS A 211      -7.643 -23.768 -26.630  1.00  0.00      AP1  C
ATOM   1630  CG  LYS A 211      -8.616 -23.371 -27.827  1.00  0.00      AP1  C
ATOM   1631  CD  LYS A 211      -7.814 -22.830 -29.017  1.00  0.00      AP1  C
ATOM   1632  CE  LYS A 211      -8.629 -21.941 -29.934  1.00  0.00      AP1  C
ATOM   1633  NZ  LYS A 211      -7.871 -21.466 -31.050  1.00  0.00      AP1  N
ATOM   1634  C   LYS A 211      -7.295 -24.474 -24.241  1.00  0.00      AP1  C
ATOM   1635  O   LYS A 211      -6.814 -25.598 -24.341  1.00  0.00      AP1  O
ATOM   1636  N   ILE A 212      -6.913 -23.579 -23.290  1.00  0.00      AP1  N
ATOM   1637  CA  ILE A 212      -5.924 -23.912 -22.307  1.00  0.00      AP1  C
ATOM   1638  CB  ILE A 212      -5.045 -22.751 -21.724  1.00  0.00      AP1  C
ATOM   1639  CG2 ILE A 212      -4.238 -23.170 -20.484  1.00  0.00      AP1  C
ATOM   1640  CG1 ILE A 212      -3.995 -22.304 -22.844  1.00  0.00      AP1  C
ATOM   1641  CD  ILE A 212      -3.270 -20.936 -22.528  1.00  0.00      AP1  C
ATOM   1642  C   ILE A 212      -6.706 -24.497 -21.129  1.00  0.00      AP1  C
ATOM   1643  O   ILE A 212      -6.274 -25.466 -20.498  1.00  0.00      AP1  O
ATOM   1644  N   LEU A 213      -7.805 -23.825 -20.721  1.00  0.00      AP1  N
ATOM   1645  CA  LEU A 213      -8.504 -23.883 -19.440  1.00  0.00      AP1  C
ATOM   1646  CB  LEU A 213      -8.918 -22.510 -18.889  1.00  0.00      AP1  C
ATOM   1647  CG  LEU A 213      -7.811 -21.473 -18.607  1.00  0.00      AP1  C
ATOM   1648  CD1 LEU A 213      -8.463 -20.082 -18.363  1.00  0.00      AP1  C
ATOM   1649  CD2 LEU A 213      -7.042 -21.876 -17.350  1.00  0.00      AP1  C
ATOM   1650  C   LEU A 213      -9.780 -24.628 -19.710  1.00  0.00      AP1  C
ATOM   1651  O   LEU A 213     -10.550 -25.006 -18.836  1.00  0.00      AP1  O
ATOM   1652  N   GLY A 214     -10.106 -25.045 -20.974  1.00  0.00      AP1  N
ATOM   1653  CA  GLY A 214     -11.346 -25.869 -21.181  1.00  0.00      AP1  C
ATOM   1654  C   GLY A 214     -12.558 -24.928 -21.104  1.00  0.00      AP1  C
ATOM   1655  OT1 GLY A 214     -12.652 -24.054 -22.003  1.00  0.00      AP1   
ATOM   1656  OT2 GLY A 214     -13.517 -25.156 -20.307  1.00  0.00      AP1   
END
