# Supplementary material for: MDFF_NM: Improved Molecular Dynamics Flexible Fitting into Cryo-EM Density Maps with a Multireplica Normal Mode-Based Search
Source: J Chem Inf Model. 2024 Jun 22;64(13):5151–60. doi: 10.1021/acs.jcim.3c02007 (PMC11234365; doi:10.1021/acs.jcim.3c02007)
Supplement: Supplementary file 2 — ci3c02007_si_002.zip [file ci3c02007_si_002.zip › inputs/adk-equi.vel]

REMARK  FINAL VELOCITIES WRITTEN BY NAMD AT TIMESTEP 5200
ATOM      1  N   MET A   1       2.239   1.817  -3.788  1.00  0.00      AP1  N 
ATOM      2  HT1 MET A   1      -6.723   1.665  13.369  1.00  0.00      AP1    
ATOM      3  HT2 MET A   1       3.021 -13.711  -3.593  1.00  0.00      AP1    
ATOM      4  HT3 MET A   1     -29.873   7.636  -5.470  1.00  0.00      AP1    
ATOM      5  CA  MET A   1       2.739   0.875  -1.853  1.00  0.00      AP1  C 
ATOM      6  HA  MET A   1     -15.546  -0.801  -1.583  1.00  0.00      AP1    
ATOM      7  CB  MET A   1       7.155   3.726  -0.795  1.00  0.00      AP1  C 
ATOM      8  HB1 MET A   1      12.358  -7.142  15.446  1.00  0.00      AP1    
ATOM      9  HB2 MET A   1      14.254 -19.363  12.085  1.00  0.00      AP1    
ATOM     10  CG  MET A   1       1.758   1.423  -1.630  1.00  0.00      AP1  C 
ATOM     11  HG1 MET A   1       9.188  -5.590  -1.340  1.00  0.00      AP1    
ATOM     12  HG2 MET A   1       7.986  11.611  -5.511  1.00  0.00      AP1    
ATOM     13  SD  MET A   1      -3.791   2.753  -1.028  1.00  0.00      AP1  S 
ATOM     14  CE  MET A   1       0.139  -5.122  -3.397  1.00  0.00      AP1  C 
ATOM     15  HE1 MET A   1      -1.327  -8.907  -8.603  1.00  0.00      AP1    
ATOM     16  HE2 MET A   1      -6.372  22.858   5.483  1.00  0.00      AP1    
ATOM     17  HE3 MET A   1      -4.687  31.003  -5.767  1.00  0.00      AP1    
ATOM     18  C   MET A   1       6.083  -2.240   1.628  1.00  0.00      AP1  C 
ATOM     19  O   MET A   1       1.119  -2.463   3.879  1.00  0.00      AP1  O 
ATOM     20  N   ARG A   2       6.899   2.068   0.559  1.00  0.00      AP1  N 
ATOM     21  HN  ARG A   2       8.306   0.268 -13.089  1.00  0.00      AP1    
ATOM     22  CA  ARG A   2      -1.548   1.388  -0.496  1.00  0.00      AP1  C 
ATOM     23  HA  ARG A   2      -7.539  -4.991  -0.922  1.00  0.00      AP1    
ATOM     24  CB  ARG A   2       2.544  -0.239   2.053  1.00  0.00      AP1  C 
ATOM     25  HB1 ARG A   2      -2.584 -15.540  18.088  1.00  0.00      AP1    
ATOM     26  HB2 ARG A   2      -8.145  29.523  14.772  1.00  0.00      AP1    
ATOM     27  CG  ARG A   2       0.109   0.357   9.846  1.00  0.00      AP1  C 
ATOM     28  HG1 ARG A   2       7.398  15.468  11.523  1.00  0.00      AP1    
ATOM     29  HG2 ARG A   2       2.061  10.011  16.179  1.00  0.00      AP1    
ATOM     30  CD  ARG A   2       7.365   4.746  -1.278  1.00  0.00      AP1  C 
ATOM     31  HD1 ARG A   2      -8.197  18.883 -15.490  1.00  0.00      AP1    
ATOM     32  HD2 ARG A   2       5.972  36.430 -10.150  1.00  0.00      AP1    
ATOM     33  NE  ARG A   2       3.983   2.891   1.866  1.00  0.00      AP1  N 
ATOM     34  HE  ARG A   2      -1.583 -21.337  16.328  1.00  0.00      AP1    
ATOM     35  CZ  ARG A   2       9.296   1.765   1.267  1.00  0.00      AP1  C 
ATOM     36  NH1 ARG A   2       2.508  -4.480  -4.573  1.00  0.00      AP1  N 
ATOM     37 HH11 ARG A   2       6.595   3.198  -1.016  1.00  0.00      AP1    
ATOM     38 HH12 ARG A   2      17.900  19.777  -6.904  1.00  0.00      AP1    
ATOM     39  NH2 ARG A   2      -5.122   8.623  -3.072  1.00  0.00      AP1  N 
ATOM     40 HH21 ARG A   2      15.265  18.172   6.605  1.00  0.00      AP1    
ATOM     41 HH22 ARG A   2       6.663 -19.401 -17.649  1.00  0.00      AP1    
ATOM     42  C   ARG A   2       0.265   2.221   0.879  1.00  0.00      AP1  C 
ATOM     43  O   ARG A   2      -1.628   0.286  -0.329  1.00  0.00      AP1  O 
ATOM     44  N   ILE A   3       1.025  -0.972   0.271  1.00  0.00      AP1  N 
ATOM     45  HN  ILE A   3     -32.328 -42.636 -42.036  1.00  0.00      AP1    
ATOM     46  CA  ILE A   3      -0.936   3.890   6.314  1.00  0.00      AP1  C 
ATOM     47  HA  ILE A   3       5.425   4.595  21.816  1.00  0.00      AP1    
ATOM     48  CB  ILE A   3       2.307   4.393   0.513  1.00  0.00      AP1  C 
ATOM     49  HB  ILE A   3      -6.196 -12.053   8.046  1.00  0.00      AP1    
ATOM     50  CG2 ILE A   3      -4.048  -1.429   8.128  1.00  0.00      AP1  C 
ATOM     51 HG21 ILE A   3       4.612  10.005   7.542  1.00  0.00      AP1    
ATOM     52 HG22 ILE A   3      -5.192  -7.563  22.901  1.00  0.00      AP1    
ATOM     53 HG23 ILE A   3       5.499  -8.859 -16.834  1.00  0.00      AP1    
ATOM     54  CG1 ILE A   3      -4.752   1.809   5.138  1.00  0.00      AP1  C 
ATOM     55 HG11 ILE A   3      -6.407  36.344 -19.899  1.00  0.00      AP1    
ATOM     56 HG12 ILE A   3       0.648 -13.151 -12.676  1.00  0.00      AP1    
ATOM     57  CD  ILE A   3       0.894   9.027  -8.513  1.00  0.00      AP1  C 
ATOM     58  HD1 ILE A   3      30.787 -13.622  22.066  1.00  0.00      AP1    
ATOM     59  HD2 ILE A   3      23.918 -11.410  -9.514  1.00  0.00      AP1    
ATOM     60  HD3 ILE A   3     -18.059 -12.423  17.322  1.00  0.00      AP1    
ATOM     61  C   ILE A   3       2.702  -1.784  -2.409  1.00  0.00      AP1  C 
ATOM     62  O   ILE A   3       4.197   4.617  -2.179  1.00  0.00      AP1  O 
ATOM     63  N   ILE A   4       3.856   0.904   1.501  1.00  0.00      AP1  N 
ATOM     64  HN  ILE A   4      -5.360   7.677  -9.617  1.00  0.00      AP1    
ATOM     65  CA  ILE A   4      -1.075  -6.994  -8.728  1.00  0.00      AP1  C 
ATOM     66  HA  ILE A   4     -23.078 -20.375  18.920  1.00  0.00      AP1    
ATOM     67  CB  ILE A   4      -2.348  -0.319   4.200  1.00  0.00      AP1  C 
ATOM     68  HB  ILE A   4      16.033 -26.780  -0.184  1.00  0.00      AP1    
ATOM     69  CG2 ILE A   4      -4.383   1.515  -3.605  1.00  0.00      AP1  C 
ATOM     70 HG21 ILE A   4     -19.646   1.861   3.865  1.00  0.00      AP1    
ATOM     71 HG22 ILE A   4     -22.451  11.224  -1.097  1.00  0.00      AP1    
ATOM     72 HG23 ILE A   4       2.153   1.478   6.619  1.00  0.00      AP1    
ATOM     73  CG1 ILE A   4       0.283  -4.774   0.028  1.00  0.00      AP1  C 
ATOM     74 HG11 ILE A   4      -2.020   2.948  -3.667  1.00  0.00      AP1    
ATOM     75 HG12 ILE A   4      -4.038  22.485   2.111  1.00  0.00      AP1    
ATOM     76  CD  ILE A   4      -5.133   1.081  -0.661  1.00  0.00      AP1  C 
ATOM     77  HD1 ILE A   4       2.989  32.022  14.945  1.00  0.00      AP1    
ATOM     78  HD2 ILE A   4     -20.677 -15.678   6.918  1.00  0.00      AP1    
ATOM     79  HD3 ILE A   4      15.133  10.272 -10.568  1.00  0.00      AP1    
ATOM     80  C   ILE A   4       2.713   2.680  -3.494  1.00  0.00      AP1  C 
ATOM     81  O   ILE A   4      -1.109  -4.580   4.592  1.00  0.00      AP1  O 
ATOM     82  N   LEU A   5     -10.561  -9.160   8.232  1.00  0.00      AP1  N 
ATOM     83  HN  LEU A   5     -19.769 -11.876  -4.376  1.00  0.00      AP1    
ATOM     84  CA  LEU A   5      -5.627   5.626  -8.367  1.00  0.00      AP1  C 
ATOM     85  HA  LEU A   5      17.489 -10.341  -1.834  1.00  0.00      AP1    
ATOM     86  CB  LEU A   5      -5.073  -4.744   2.347  1.00  0.00      AP1  C 
ATOM     87  HB1 LEU A   5      -7.847 -10.785   3.849  1.00  0.00      AP1    
ATOM     88  HB2 LEU A   5      13.246  18.367  -8.524  1.00  0.00      AP1    
ATOM     89  CG  LEU A   5       0.069  -1.248  -6.283  1.00  0.00      AP1  C 
ATOM     90  HG  LEU A   5     -11.857  -9.919  26.069  1.00  0.00      AP1    
ATOM     91  CD1 LEU A   5      -1.633  -2.635  -5.926  1.00  0.00      AP1  C 
ATOM     92 HD11 LEU A   5       6.564  -8.713 -13.968  1.00  0.00      AP1    
ATOM     93 HD12 LEU A   5     -22.041  -5.307   3.948  1.00  0.00      AP1    
ATOM     94 HD13 LEU A   5      -6.812   0.611   6.943  1.00  0.00      AP1    
ATOM     95  CD2 LEU A   5       0.750   2.152   2.160  1.00  0.00      AP1  C 
ATOM     96 HD21 LEU A   5       6.809  20.109  -3.246  1.00  0.00      AP1    
ATOM     97 HD22 LEU A   5      21.362   4.797 -16.256  1.00  0.00      AP1    
ATOM     98 HD23 LEU A   5       4.493   3.259 -17.598  1.00  0.00      AP1    
ATOM     99  C   LEU A   5       0.954  -2.109   0.880  1.00  0.00      AP1  C 
ATOM    100  O   LEU A   5       0.973   1.054   3.099  1.00  0.00      AP1  O 
ATOM    101  N   LEU A   6       1.957   5.063   8.731  1.00  0.00      AP1  N 
ATOM    102  HN  LEU A   6       0.197  -3.064 -11.487  1.00  0.00      AP1    
ATOM    103  CA  LEU A   6      -2.699   1.599   1.239  1.00  0.00      AP1  C 
ATOM    104  HA  LEU A   6      -1.227  11.929  -5.493  1.00  0.00      AP1    
ATOM    105  CB  LEU A   6      -6.134   2.148  -3.104  1.00  0.00      AP1  C 
ATOM    106  HB1 LEU A   6      -1.989 -19.462  11.489  1.00  0.00      AP1    
ATOM    107  HB2 LEU A   6     -14.465  -2.588  -3.619  1.00  0.00      AP1    
ATOM    108  CG  LEU A   6      -1.570  -5.409   0.957  1.00  0.00      AP1  C 
ATOM    109  HG  LEU A   6      17.654 -14.080   1.119  1.00  0.00      AP1    
ATOM    110  CD1 LEU A   6       6.013   4.384   4.626  1.00  0.00      AP1  C 
ATOM    111 HD11 LEU A   6     -19.544  -7.117  -9.169  1.00  0.00      AP1    
ATOM    112 HD12 LEU A   6       4.192   9.250  10.205  1.00  0.00      AP1    
ATOM    113 HD13 LEU A   6      -4.981  51.334 -10.045  1.00  0.00      AP1    
ATOM    114  CD2 LEU A   6      -0.345  -2.939   1.041  1.00  0.00      AP1  C 
ATOM    115 HD21 LEU A   6      -6.627  -7.447  24.996  1.00  0.00      AP1    
ATOM    116 HD22 LEU A   6      33.123 -13.596  -5.129  1.00  0.00      AP1    
ATOM    117 HD23 LEU A   6      23.256  22.747 -10.646  1.00  0.00      AP1    
ATOM    118  C   LEU A   6       2.168   9.140   8.145  1.00  0.00      AP1  C 
ATOM    119  O   LEU A   6       3.913   3.710   1.983  1.00  0.00      AP1  O 
ATOM    120  N   GLY A   7       0.871  -1.943  -6.625  1.00  0.00      AP1  N 
ATOM    121  HN  GLY A   7      16.528   0.846 -25.843  1.00  0.00      AP1    
ATOM    122  CA  GLY A   7      -1.349  -1.828  -3.715  1.00  0.00      AP1  C 
ATOM    123  HA1 GLY A   7       6.949 -15.797 -16.997  1.00  0.00      AP1    
ATOM    124  HA2 GLY A   7      -8.293   2.865  21.034  1.00  0.00      AP1    
ATOM    125  C   GLY A   7       6.519  -3.240   5.525  1.00  0.00      AP1  C 
ATOM    126  O   GLY A   7      -2.960   2.538 -11.100  1.00  0.00      AP1  O 
ATOM    127  N   ALA A   8      -1.211   0.989   1.901  1.00  0.00      AP1  N 
ATOM    128  HN  ALA A   8      23.977   0.629   5.766  1.00  0.00      AP1    
ATOM    129  CA  ALA A   8      -2.095   1.283  -3.003  1.00  0.00      AP1  C 
ATOM    130  HA  ALA A   8       1.621   0.924   2.411  1.00  0.00      AP1    
ATOM    131  CB  ALA A   8      -0.217   1.311  -2.898  1.00  0.00      AP1  C 
ATOM    132  HB1 ALA A   8      -2.446 -25.194  -1.343  1.00  0.00      AP1    
ATOM    133  HB2 ALA A   8     -22.317 -12.310  -7.629  1.00  0.00      AP1    
ATOM    134  HB3 ALA A   8      15.172 -18.645 -29.395  1.00  0.00      AP1    
ATOM    135  C   ALA A   8      -7.869  -3.179   3.102  1.00  0.00      AP1  C 
ATOM    136  O   ALA A   8       6.714   1.022  -1.045  1.00  0.00      AP1  O 
ATOM    137  N   PRO A   9      -2.683  -5.593  -4.345  1.00  0.00      AP1  N 
ATOM    138  CD  PRO A   9       1.094  -2.482   0.417  1.00  0.00      AP1  C 
ATOM    139  HD1 PRO A   9      22.734 -20.705   5.572  1.00  0.00      AP1    
ATOM    140  HD2 PRO A   9      -8.435  14.121 -29.421  1.00  0.00      AP1    
ATOM    141  CA  PRO A   9       3.341  -7.201   3.449  1.00  0.00      AP1  C 
ATOM    142  HA  PRO A   9       0.773  -8.149   1.670  1.00  0.00      AP1    
ATOM    143  CB  PRO A   9      -3.666  -5.210  -1.844  1.00  0.00      AP1  C 
ATOM    144  HB1 PRO A   9      21.698  -9.806  12.510  1.00  0.00      AP1    
ATOM    145  HB2 PRO A   9      -2.827  19.672  -8.025  1.00  0.00      AP1    
ATOM    146  CG  PRO A   9       6.791  -8.405   1.172  1.00  0.00      AP1  C 
ATOM    147  HG1 PRO A   9      -0.287  -2.104 -16.792  1.00  0.00      AP1    
ATOM    148  HG2 PRO A   9      23.859 -17.373 -11.429  1.00  0.00      AP1    
ATOM    149  C   PRO A   9      -2.041   5.060   6.395  1.00  0.00      AP1  C 
ATOM    150  O   PRO A   9       5.785   3.778  -3.512  1.00  0.00      AP1  O 
ATOM    151  N   GLY A  10      -6.234   6.325   2.162  1.00  0.00      AP1  N 
ATOM    152  HN  GLY A  10     -18.817   9.002  19.168  1.00  0.00      AP1    
ATOM    153  CA  GLY A  10       0.225   3.539  -9.348  1.00  0.00      AP1  C 
ATOM    154  HA1 GLY A  10       5.815 -19.582  12.210  1.00  0.00      AP1    
ATOM    155  HA2 GLY A  10      -9.083   7.341 -13.043  1.00  0.00      AP1    
ATOM    156  C   GLY A  10       0.206  -7.117  -3.963  1.00  0.00      AP1  C 
ATOM    157  O   GLY A  10      -3.980  -0.486  -7.642  1.00  0.00      AP1  O 
ATOM    158  N   ALA A  11      -8.263   0.460  -5.418  1.00  0.00      AP1  N 
ATOM    159  HN  ALA A  11     -17.791 -15.634 -28.262  1.00  0.00      AP1    
ATOM    160  CA  ALA A  11       3.124  -3.725  -5.329  1.00  0.00      AP1  C 
ATOM    161  HA  ALA A  11     -12.973   1.734   4.230  1.00  0.00      AP1    
ATOM    162  CB  ALA A  11       1.975   2.786   8.379  1.00  0.00      AP1  C 
ATOM    163  HB1 ALA A  11       6.061  32.267 -17.436  1.00  0.00      AP1    
ATOM    164  HB2 ALA A  11      -3.964   4.156 -17.273  1.00  0.00      AP1    
ATOM    165  HB3 ALA A  11      -3.174 -11.668 -19.700  1.00  0.00      AP1    
ATOM    166  C   ALA A  11      -0.906  -3.205  -3.931  1.00  0.00      AP1  C 
ATOM    167  O   ALA A  11      -4.407  -2.737  -2.308  1.00  0.00      AP1  O 
ATOM    168  N   GLY A  12      -0.186  -4.753   4.591  1.00  0.00      AP1  N 
ATOM    169  HN  GLY A  12       9.897 -24.449  12.492  1.00  0.00      AP1    
ATOM    170  CA  GLY A  12      -3.347   1.603   7.461  1.00  0.00      AP1  C 
ATOM    171  HA1 GLY A  12       2.349   7.548 -16.373  1.00  0.00      AP1    
ATOM    172  HA2 GLY A  12     -19.082 -10.888  -4.162  1.00  0.00      AP1    
ATOM    173  C   GLY A  12      -5.323   5.550  -6.974  1.00  0.00      AP1  C 
ATOM    174  O   GLY A  12       0.245   1.024  -0.057  1.00  0.00      AP1  O 
ATOM    175  N   LYS A  13       0.871   9.043   8.162  1.00  0.00      AP1  N 
ATOM    176  HN  LYS A  13       9.188  -6.766  -1.461  1.00  0.00      AP1    
ATOM    177  CA  LYS A  13       0.251   5.114   8.543  1.00  0.00      AP1  C 
ATOM    178  HA  LYS A  13     -32.511   9.379  -9.517  1.00  0.00      AP1    
ATOM    179  CB  LYS A  13       0.756   1.674 -14.646  1.00  0.00      AP1  C 
ATOM    180  HB1 LYS A  13     -19.379 -11.803  -4.206  1.00  0.00      AP1    
ATOM    181  HB2 LYS A  13       3.367  11.227 -28.660  1.00  0.00      AP1    
ATOM    182  CG  LYS A  13       4.120  -0.704   0.927  1.00  0.00      AP1  C 
ATOM    183  HG1 LYS A  13      -7.699   4.669  -2.522  1.00  0.00      AP1    
ATOM    184  HG2 LYS A  13       0.838   4.425  18.386  1.00  0.00      AP1    
ATOM    185  CD  LYS A  13       0.023   4.292   0.244  1.00  0.00      AP1  C 
ATOM    186  HD1 LYS A  13      18.196   7.980   7.390  1.00  0.00      AP1    
ATOM    187  HD2 LYS A  13       3.011 -15.266  11.705  1.00  0.00      AP1    
ATOM    188  CE  LYS A  13      -9.882   6.089   1.100  1.00  0.00      AP1  C 
ATOM    189  HE1 LYS A  13     -24.417  -1.818   7.352  1.00  0.00      AP1    
ATOM    190  HE2 LYS A  13     -16.962  33.160  13.153  1.00  0.00      AP1    
ATOM    191  NZ  LYS A  13       2.044   0.859   1.643  1.00  0.00      AP1  N 
ATOM    192  HZ1 LYS A  13     -10.618   2.212   1.606  1.00  0.00      AP1    
ATOM    193  HZ2 LYS A  13      -6.145  10.312  23.003  1.00  0.00      AP1    
ATOM    194  HZ3 LYS A  13      15.204  10.482  20.145  1.00  0.00      AP1    
ATOM    195  C   LYS A  13      -2.450   2.737  -5.793  1.00  0.00      AP1  C 
ATOM    196  O   LYS A  13       1.786   5.250  -8.729  1.00  0.00      AP1  O 
ATOM    197  N   GLY A  14      -7.247  -2.251  -1.554  1.00  0.00      AP1  N 
ATOM    198  HN  GLY A  14      -7.727   9.364  11.214  1.00  0.00      AP1    
ATOM    199  CA  GLY A  14       4.571  10.065   2.119  1.00  0.00      AP1  C 
ATOM    200  HA1 GLY A  14      15.343 -22.672   2.065  1.00  0.00      AP1    
ATOM    201  HA2 GLY A  14       1.825  10.443  12.057  1.00  0.00      AP1    
ATOM    202  C   GLY A  14      -1.818   5.521   0.203  1.00  0.00      AP1  C 
ATOM    203  O   GLY A  14       4.795  -1.050  -2.989  1.00  0.00      AP1  O 
ATOM    204  N   THR A  15      -4.021  -3.978  -0.915  1.00  0.00      AP1  N 
ATOM    205  HN  THR A  15       2.952  11.227  22.664  1.00  0.00      AP1    
ATOM    206  CA  THR A  15       7.291   0.067   4.837  1.00  0.00      AP1  C 
ATOM    207  HA  THR A  15     -23.251   3.882 -21.421  1.00  0.00      AP1    
ATOM    208  CB  THR A  15       4.341   4.185  -0.513  1.00  0.00      AP1  C 
ATOM    209  HB  THR A  15      28.476  -3.941  -5.415  1.00  0.00      AP1    
ATOM    210  OG1 THR A  15       0.473  -7.003  -2.743  1.00  0.00      AP1  O 
ATOM    211  HG1 THR A  15      -8.409   6.200   8.395  1.00  0.00      AP1    
ATOM    212  CG2 THR A  15       2.540   8.417  -1.153  1.00  0.00      AP1  C 
ATOM    213 HG21 THR A  15      17.974  -1.353   8.719  1.00  0.00      AP1    
ATOM    214 HG22 THR A  15       1.023  30.692  -8.700  1.00  0.00      AP1    
ATOM    215 HG23 THR A  15      -3.633  -3.274 -13.540  1.00  0.00      AP1    
ATOM    216  C   THR A  15       6.354   3.106  -3.648  1.00  0.00      AP1  C 
ATOM    217  O   THR A  15      -3.054   3.229   3.611  1.00  0.00      AP1  O 
ATOM    218  N   GLN A  16      -5.618   3.832  -1.028  1.00  0.00      AP1  N 
ATOM    219  HN  GLN A  16      10.153  -7.489   7.725  1.00  0.00      AP1    
ATOM    220  CA  GLN A  16      -2.134   1.462   2.403  1.00  0.00      AP1  C 
ATOM    221  HA  GLN A  16      47.193   6.352  11.823  1.00  0.00      AP1    
ATOM    222  CB  GLN A  16      -2.207   1.901 -10.804  1.00  0.00      AP1  C 
ATOM    223  HB1 GLN A  16      10.299  -9.971 -13.364  1.00  0.00      AP1    
ATOM    224  HB2 GLN A  16      -1.598   2.032   1.911  1.00  0.00      AP1    
ATOM    225  CG  GLN A  16       2.537  -6.009   2.092  1.00  0.00      AP1  C 
ATOM    226  HG1 GLN A  16     -26.730   9.864 -19.498  1.00  0.00      AP1    
ATOM    227  HG2 GLN A  16     -18.911  -6.291   6.315  1.00  0.00      AP1    
ATOM    228  CD  GLN A  16      -1.086  -5.365  -3.748  1.00  0.00      AP1  C 
ATOM    229  OE1 GLN A  16       7.369  -5.469  -3.675  1.00  0.00      AP1  O 
ATOM    230  NE2 GLN A  16      -0.537  -1.189   1.502  1.00  0.00      AP1  N 
ATOM    231 HE21 GLN A  16      11.340   9.859   2.557  1.00  0.00      AP1    
ATOM    232 HE22 GLN A  16     -13.268   5.300 -17.571  1.00  0.00      AP1    
ATOM    233  C   GLN A  16       6.973  -6.831  -8.871  1.00  0.00      AP1  C 
ATOM    234  O   GLN A  16      -6.428   4.016   4.258  1.00  0.00      AP1  O 
ATOM    235  N   ALA A  17      -0.193   6.749  -2.192  1.00  0.00      AP1  N 
ATOM    236  HN  ALA A  17       1.868  17.854  -5.266  1.00  0.00      AP1    
ATOM    237  CA  ALA A  17       1.736  -3.648   3.796  1.00  0.00      AP1  C 
ATOM    238  HA  ALA A  17      -3.480  10.264 -22.906  1.00  0.00      AP1    
ATOM    239  CB  ALA A  17      -0.835  -2.057   4.167  1.00  0.00      AP1  C 
ATOM    240  HB1 ALA A  17      13.884  13.081  28.640  1.00  0.00      AP1    
ATOM    241  HB2 ALA A  17      11.323   7.666 -30.576  1.00  0.00      AP1    
ATOM    242  HB3 ALA A  17       3.259 -10.819  -2.364  1.00  0.00      AP1    
ATOM    243  C   ALA A  17      -3.526 -14.142  -1.403  1.00  0.00      AP1  C 
ATOM    244  O   ALA A  17       0.583   3.198  -2.948  1.00  0.00      AP1  O 
ATOM    245  N   GLN A  18      -6.074  -1.389   1.489  1.00  0.00      AP1  N 
ATOM    246  HN  GLN A  18      -8.979   0.365   0.072  1.00  0.00      AP1    
ATOM    247  CA  GLN A  18      -0.049   2.646   6.743  1.00  0.00      AP1  C 
ATOM    248  HA  GLN A  18     -15.369 -11.054 -30.410  1.00  0.00      AP1    
ATOM    249  CB  GLN A  18       6.334  -4.099   5.682  1.00  0.00      AP1  C 
ATOM    250  HB1 GLN A  18     -18.488  -7.591 -13.606  1.00  0.00      AP1    
ATOM    251  HB2 GLN A  18     -17.921  13.727  16.978  1.00  0.00      AP1    
ATOM    252  CG  GLN A  18       0.564  -4.359   5.626  1.00  0.00      AP1  C 
ATOM    253  HG1 GLN A  18      -8.858  -3.606   3.916  1.00  0.00      AP1    
ATOM    254  HG2 GLN A  18      24.244   4.296   2.971  1.00  0.00      AP1    
ATOM    255  CD  GLN A  18       4.395   5.440  -4.753  1.00  0.00      AP1  C 
ATOM    256  OE1 GLN A  18       2.348   0.576   4.727  1.00  0.00      AP1  O 
ATOM    257  NE2 GLN A  18       4.524   2.122  -1.776  1.00  0.00      AP1  N 
ATOM    258 HE21 GLN A  18     -18.923  -4.137  -3.154  1.00  0.00      AP1    
ATOM    259 HE22 GLN A  18       6.372   5.577  -1.861  1.00  0.00      AP1    
ATOM    260  C   GLN A  18      -0.209   2.980   1.375  1.00  0.00      AP1  C 
ATOM    261  O   GLN A  18       0.343   6.151  -0.646  1.00  0.00      AP1  O 
ATOM    262  N   PHE A  19       1.743   2.599  -0.036  1.00  0.00      AP1  N 
ATOM    263  HN  PHE A  19      16.320 -33.467  -4.646  1.00  0.00      AP1    
ATOM    264  CA  PHE A  19       4.929  -1.318  -3.769  1.00  0.00      AP1  C 
ATOM    265  HA  PHE A  19       5.150  20.859 -26.912  1.00  0.00      AP1    
ATOM    266  CB  PHE A  19      -2.935   3.095   2.386  1.00  0.00      AP1  C 
ATOM    267  HB1 PHE A  19       4.318  11.254  -8.864  1.00  0.00      AP1    
ATOM    268  HB2 PHE A  19      21.826   0.404  17.125  1.00  0.00      AP1    
ATOM    269  CG  PHE A  19       2.847   3.683   4.077  1.00  0.00      AP1  C 
ATOM    270  CD1 PHE A  19      -1.209   2.758   0.799  1.00  0.00      AP1  C 
ATOM    271  HD1 PHE A  19      16.874   5.018 -17.119  1.00  0.00      AP1    
ATOM    272  CE1 PHE A  19       0.235  -9.953  -3.334  1.00  0.00      AP1  C 
ATOM    273  HE1 PHE A  19      -7.941  -0.797  -8.813  1.00  0.00      AP1    
ATOM    274  CZ  PHE A  19      -6.186  -1.369  -9.024  1.00  0.00      AP1  C 
ATOM    275  HZ  PHE A  19     -31.670   8.803 -19.450  1.00  0.00      AP1    
ATOM    276  CD2 PHE A  19       3.866  -1.340  -5.242  1.00  0.00      AP1  C 
ATOM    277  HD2 PHE A  19     -14.781   4.277 -30.156  1.00  0.00      AP1    
ATOM    278  CE2 PHE A  19      -5.011  -3.246  -5.210  1.00  0.00      AP1  C 
ATOM    279  HE2 PHE A  19      -5.181 -17.376  -8.533  1.00  0.00      AP1    
ATOM    280  C   PHE A  19      -8.506   0.863  -3.539  1.00  0.00      AP1  C 
ATOM    281  O   PHE A  19       3.656   1.827   2.337  1.00  0.00      AP1  O 
ATOM    282  N   ILE A  20       1.806  -1.672   5.182  1.00  0.00      AP1  N 
ATOM    283  HN  ILE A  20      -8.776  22.441  20.406  1.00  0.00      AP1    
ATOM    284  CA  ILE A  20       2.912  -2.882  -2.254  1.00  0.00      AP1  C 
ATOM    285  HA  ILE A  20      -0.216   7.582  20.324  1.00  0.00      AP1    
ATOM    286  CB  ILE A  20      -4.121 -12.285  -5.430  1.00  0.00      AP1  C 
ATOM    287  HB  ILE A  20      16.503  -3.521  -4.616  1.00  0.00      AP1    
ATOM    288  CG2 ILE A  20       1.141  -6.488   1.458  1.00  0.00      AP1  C 
ATOM    289 HG21 ILE A  20      19.205  14.412 -14.812  1.00  0.00      AP1    
ATOM    290 HG22 ILE A  20       2.501  -1.673  20.171  1.00  0.00      AP1    
ATOM    291 HG23 ILE A  20      -5.097   6.513 -17.920  1.00  0.00      AP1    
ATOM    292  CG1 ILE A  20      -4.147   4.463   4.110  1.00  0.00      AP1  C 
ATOM    293 HG11 ILE A  20      -8.519   4.285  -0.395  1.00  0.00      AP1    
ATOM    294 HG12 ILE A  20     -18.595  -8.118 -13.323  1.00  0.00      AP1    
ATOM    295  CD  ILE A  20      -2.994   4.107  -2.521  1.00  0.00      AP1  C 
ATOM    296  HD1 ILE A  20      -7.758   1.718 -20.166  1.00  0.00      AP1    
ATOM    297  HD2 ILE A  20     -14.767  -7.093  -2.947  1.00  0.00      AP1    
ATOM    298  HD3 ILE A  20     -11.388  -1.955   9.282  1.00  0.00      AP1    
ATOM    299  C   ILE A  20      -0.182  -2.858   0.919  1.00  0.00      AP1  C 
ATOM    300  O   ILE A  20      -7.367  -3.781   4.189  1.00  0.00      AP1  O 
ATOM    301  N   MET A  21       3.301  -6.212  -2.285  1.00  0.00      AP1  N 
ATOM    302  HN  MET A  21      -5.080  -4.158 -15.197  1.00  0.00      AP1    
ATOM    303  CA  MET A  21       4.001  -1.516   2.007  1.00  0.00      AP1  C 
ATOM    304  HA  MET A  21     -26.410   3.470  12.008  1.00  0.00      AP1    
ATOM    305  CB  MET A  21       2.740  -0.850  -3.134  1.00  0.00      AP1  C 
ATOM    306  HB1 MET A  21       0.186  -8.502  -5.382  1.00  0.00      AP1    
ATOM    307  HB2 MET A  21      -3.809   7.050   0.846  1.00  0.00      AP1    
ATOM    308  CG  MET A  21       2.084  -4.036   0.887  1.00  0.00      AP1  C 
ATOM    309  HG1 MET A  21      -4.139 -28.316  -2.550  1.00  0.00      AP1    
ATOM    310  HG2 MET A  21      29.342   0.299   1.314  1.00  0.00      AP1    
ATOM    311  SD  MET A  21      -0.736   3.924   1.904  1.00  0.00      AP1  S 
ATOM    312  CE  MET A  21      -9.809   8.561   1.799  1.00  0.00      AP1  C 
ATOM    313  HE1 MET A  21      15.510  -4.709 -15.547  1.00  0.00      AP1    
ATOM    314  HE2 MET A  21       1.692   9.657 -14.095  1.00  0.00      AP1    
ATOM    315  HE3 MET A  21      16.444 -33.056 -15.308  1.00  0.00      AP1    
ATOM    316  C   MET A  21      -9.038  -1.944  -1.550  1.00  0.00      AP1  C 
ATOM    317  O   MET A  21       9.003  -1.835   1.824  1.00  0.00      AP1  O 
ATOM    318  N   GLU A  22       4.781  -1.492   1.030  1.00  0.00      AP1  N 
ATOM    319  HN  GLU A  22       0.315  -4.669   1.784  1.00  0.00      AP1    
ATOM    320  CA  GLU A  22      -5.688   1.235  -1.681  1.00  0.00      AP1  C 
ATOM    321  HA  GLU A  22       3.813  -4.677  15.206  1.00  0.00      AP1    
ATOM    322  CB  GLU A  22       1.806  -4.168   0.164  1.00  0.00      AP1  C 
ATOM    323  HB1 GLU A  22      13.677  -2.332   3.073  1.00  0.00      AP1    
ATOM    324  HB2 GLU A  22      22.448   0.642  -2.074  1.00  0.00      AP1    
ATOM    325  CG  GLU A  22       8.398   2.056   2.461  1.00  0.00      AP1  C 
ATOM    326  HG1 GLU A  22      11.742   4.357  11.401  1.00  0.00      AP1    
ATOM    327  HG2 GLU A  22     -30.003  28.126 -14.028  1.00  0.00      AP1    
ATOM    328  CD  GLU A  22      -5.634  -2.989   1.734  1.00  0.00      AP1  C 
ATOM    329  OE1 GLU A  22     -12.185  -4.088  -0.217  1.00  0.00      AP1  O 
ATOM    330  OE2 GLU A  22      -6.464  -5.740   2.512  1.00  0.00      AP1  O 
ATOM    331  C   GLU A  22      -0.348  -6.560   5.154  1.00  0.00      AP1  C 
ATOM    332  O   GLU A  22      -7.607   2.213   1.697  1.00  0.00      AP1  O 
ATOM    333  N   LYS A  23      -0.774   3.677  -8.275  1.00  0.00      AP1  N 
ATOM    334  HN  LYS A  23      10.032  -4.372 -14.989  1.00  0.00      AP1    
ATOM    335  CA  LYS A  23      -0.803   3.704  -3.372  1.00  0.00      AP1  C 
ATOM    336  HA  LYS A  23      -2.586   8.180  19.209  1.00  0.00      AP1    
ATOM    337  CB  LYS A  23       2.276  -2.242   3.382  1.00  0.00      AP1  C 
ATOM    338  HB1 LYS A  23       8.725   3.546   3.046  1.00  0.00      AP1    
ATOM    339  HB2 LYS A  23     -15.117  12.052  -4.628  1.00  0.00      AP1    
ATOM    340  CG  LYS A  23       0.710  -2.501   9.510  1.00  0.00      AP1  C 
ATOM    341  HG1 LYS A  23      -5.083   4.879  14.179  1.00  0.00      AP1    
ATOM    342  HG2 LYS A  23     -22.074  -0.904  -5.222  1.00  0.00      AP1    
ATOM    343  CD  LYS A  23      -5.277   1.105  -7.097  1.00  0.00      AP1  C 
ATOM    344  HD1 LYS A  23       5.918   5.643   7.576  1.00  0.00      AP1    
ATOM    345  HD2 LYS A  23       9.819  -9.780 -10.340  1.00  0.00      AP1    
ATOM    346  CE  LYS A  23      -1.546  -5.068  -3.285  1.00  0.00      AP1  C 
ATOM    347  HE1 LYS A  23      31.250 -10.471   2.944  1.00  0.00      AP1    
ATOM    348  HE2 LYS A  23       5.650  26.396   3.097  1.00  0.00      AP1    
ATOM    349  NZ  LYS A  23      -1.780  -2.606   0.554  1.00  0.00      AP1  N 
ATOM    350  HZ1 LYS A  23       6.102  12.917  13.664  1.00  0.00      AP1    
ATOM    351  HZ2 LYS A  23      -3.061   7.233 -16.701  1.00  0.00      AP1    
ATOM    352  HZ3 LYS A  23     -15.181  28.517  -2.584  1.00  0.00      AP1    
ATOM    353  C   LYS A  23       3.030   1.916   5.340  1.00  0.00      AP1  C 
ATOM    354  O   LYS A  23      -0.049  -2.144  -5.712  1.00  0.00      AP1  O 
ATOM    355  N   TYR A  24       3.762   2.580  -1.467  1.00  0.00      AP1  N 
ATOM    356  HN  TYR A  24      18.947 -36.193  28.432  1.00  0.00      AP1    
ATOM    357  CA  TYR A  24      -3.812   3.455  -0.381  1.00  0.00      AP1  C 
ATOM    358  HA  TYR A  24       6.541 -11.114  22.381  1.00  0.00      AP1    
ATOM    359  CB  TYR A  24       1.886   0.744   5.133  1.00  0.00      AP1  C 
ATOM    360  HB1 TYR A  24      29.927  -8.989  13.364  1.00  0.00      AP1    
ATOM    361  HB2 TYR A  24     -13.655  19.463   9.345  1.00  0.00      AP1    
ATOM    362  CG  TYR A  24       9.622   4.066   5.485  1.00  0.00      AP1  C 
ATOM    363  CD1 TYR A  24       3.048  -2.853   5.268  1.00  0.00      AP1  C 
ATOM    364  HD1 TYR A  24      -2.277  26.647 -24.341  1.00  0.00      AP1    
ATOM    365  CE1 TYR A  24      -3.814  -7.971   4.609  1.00  0.00      AP1  C 
ATOM    366  HE1 TYR A  24     -23.491  -6.959   5.654  1.00  0.00      AP1    
ATOM    367  CZ  TYR A  24       4.096   1.964  -3.852  1.00  0.00      AP1  C 
ATOM    368  OH  TYR A  24       5.260  -0.751  -2.262  1.00  0.00      AP1  O 
ATOM    369  HH  TYR A  24       6.419   0.268  10.213  1.00  0.00      AP1    
ATOM    370  CD2 TYR A  24      -1.620   2.491   3.338  1.00  0.00      AP1  C 
ATOM    371  HD2 TYR A  24     -17.178  10.412 -21.024  1.00  0.00      AP1    
ATOM    372  CE2 TYR A  24       2.846   4.001  -0.862  1.00  0.00      AP1  C 
ATOM    373  HE2 TYR A  24     -13.478  -2.091  -6.364  1.00  0.00      AP1    
ATOM    374  C   TYR A  24      -1.914   0.355   1.377  1.00  0.00      AP1  C 
ATOM    375  O   TYR A  24       2.570  -2.536  -6.893  1.00  0.00      AP1  O 
ATOM    376  N   GLY A  25       2.541   0.854  -0.239  1.00  0.00      AP1  N 
ATOM    377  HN  GLY A  25     -11.930  -4.751   5.142  1.00  0.00      AP1    
ATOM    378  CA  GLY A  25      -4.828  -2.752   3.330  1.00  0.00      AP1  C 
ATOM    379  HA1 GLY A  25      -7.269 -17.129   2.386  1.00  0.00      AP1    
ATOM    380  HA2 GLY A  25     -30.796  -4.614   8.676  1.00  0.00      AP1    
ATOM    381  C   GLY A  25      -4.282  -0.307  -1.320  1.00  0.00      AP1  C 
ATOM    382  O   GLY A  25       1.504   4.730  -1.232  1.00  0.00      AP1  O 
ATOM    383  N   ILE A  26       4.057  -3.186  10.715  1.00  0.00      AP1  N 
ATOM    384  HN  ILE A  26     -16.416  -6.082  10.631  1.00  0.00      AP1    
ATOM    385  CA  ILE A  26      -3.097  -1.893   8.325  1.00  0.00      AP1  C 
ATOM    386  HA  ILE A  26     -15.722  -5.553  -0.805  1.00  0.00      AP1    
ATOM    387  CB  ILE A  26       8.048   4.404   1.383  1.00  0.00      AP1  C 
ATOM    388  HB  ILE A  26      -7.089  -5.907  19.620  1.00  0.00      AP1    
ATOM    389  CG2 ILE A  26       1.896   2.472   8.527  1.00  0.00      AP1  C 
ATOM    390 HG21 ILE A  26     -26.099 -15.290 -10.831  1.00  0.00      AP1    
ATOM    391 HG22 ILE A  26     -12.635   8.230  37.471  1.00  0.00      AP1    
ATOM    392 HG23 ILE A  26       2.313  23.334  11.720  1.00  0.00      AP1    
ATOM    393  CG1 ILE A  26       3.691  -0.787   3.697  1.00  0.00      AP1  C 
ATOM    394 HG11 ILE A  26      -2.703 -10.242 -22.872  1.00  0.00      AP1    
ATOM    395 HG12 ILE A  26      -8.171   5.237 -11.715  1.00  0.00      AP1    
ATOM    396  CD  ILE A  26      -1.563   2.209   2.932  1.00  0.00      AP1  C 
ATOM    397  HD1 ILE A  26      13.855 -13.741   4.355  1.00  0.00      AP1    
ATOM    398  HD2 ILE A  26      16.025  -8.304  -2.754  1.00  0.00      AP1    
ATOM    399  HD3 ILE A  26       7.498 -28.690 -22.070  1.00  0.00      AP1    
ATOM    400  C   ILE A  26       0.950   3.975   3.460  1.00  0.00      AP1  C 
ATOM    401  O   ILE A  26       2.590   2.317  -3.982  1.00  0.00      AP1  O 
ATOM    402  N   PRO A  27       2.007   4.547  -1.100  1.00  0.00      AP1  N 
ATOM    403  CD  PRO A  27       5.833   2.984   2.007  1.00  0.00      AP1  C 
ATOM    404  HD1 PRO A  27      -1.040  10.318  -7.683  1.00  0.00      AP1    
ATOM    405  HD2 PRO A  27      14.253 -16.178  13.727  1.00  0.00      AP1    
ATOM    406  CA  PRO A  27       1.898  -3.896   2.133  1.00  0.00      AP1  C 
ATOM    407  HA  PRO A  27     -16.145   6.500   9.513  1.00  0.00      AP1    
ATOM    408  CB  PRO A  27      -2.513   3.433  -5.293  1.00  0.00      AP1  C 
ATOM    409  HB1 PRO A  27      20.415   6.496 -10.667  1.00  0.00      AP1    
ATOM    410  HB2 PRO A  27       1.531 -12.325  29.058  1.00  0.00      AP1    
ATOM    411  CG  PRO A  27       3.810   6.296   4.869  1.00  0.00      AP1  C 
ATOM    412  HG1 PRO A  27     -22.746  -3.542   8.164  1.00  0.00      AP1    
ATOM    413  HG2 PRO A  27      18.722  -7.979 -17.780  1.00  0.00      AP1    
ATOM    414  C   PRO A  27      -5.133  -1.160   2.499  1.00  0.00      AP1  C 
ATOM    415  O   PRO A  27       0.462  -0.222   0.362  1.00  0.00      AP1  O 
ATOM    416  N   GLN A  28      -2.807  10.430   0.161  1.00  0.00      AP1  N 
ATOM    417  HN  GLN A  28       4.196 -11.253   5.377  1.00  0.00      AP1    
ATOM    418  CA  GLN A  28       3.419  -3.567   7.036  1.00  0.00      AP1  C 
ATOM    419  HA  GLN A  28      -2.907  -6.112  27.429  1.00  0.00      AP1    
ATOM    420  CB  GLN A  28      -1.396  -0.197   2.299  1.00  0.00      AP1  C 
ATOM    421  HB1 GLN A  28       3.442  12.722  -8.060  1.00  0.00      AP1    
ATOM    422  HB2 GLN A  28     -13.390  -7.374  -5.972  1.00  0.00      AP1    
ATOM    423  CG  GLN A  28       7.502   2.159   1.890  1.00  0.00      AP1  C 
ATOM    424  HG1 GLN A  28      12.307   4.989 -12.731  1.00  0.00      AP1    
ATOM    425  HG2 GLN A  28      34.727  11.821 -13.792  1.00  0.00      AP1    
ATOM    426  CD  GLN A  28      -1.898   3.521  -5.051  1.00  0.00      AP1  C 
ATOM    427  OE1 GLN A  28       1.810  -2.916  -5.296  1.00  0.00      AP1  O 
ATOM    428  NE2 GLN A  28       2.022  -1.693   7.912  1.00  0.00      AP1  N 
ATOM    429 HE21 GLN A  28       8.005  -3.208   2.109  1.00  0.00      AP1    
ATOM    430 HE22 GLN A  28       7.537   8.535  -3.115  1.00  0.00      AP1    
ATOM    431  C   GLN A  28      -1.627  -2.104   7.815  1.00  0.00      AP1  C 
ATOM    432  O   GLN A  28      -1.770  -3.352  -2.879  1.00  0.00      AP1  O 
ATOM    433  N   ILE A  29      11.475   0.769  -1.419  1.00  0.00      AP1  N 
ATOM    434  HN  ILE A  29       0.318  -3.082  -3.347  1.00  0.00      AP1    
ATOM    435  CA  ILE A  29      -2.477  -5.682   7.858  1.00  0.00      AP1  C 
ATOM    436  HA  ILE A  29      -3.515  -3.725  -9.289  1.00  0.00      AP1    
ATOM    437  CB  ILE A  29       4.699  -1.031  -4.312  1.00  0.00      AP1  C 
ATOM    438  HB  ILE A  29      -2.546 -26.802   7.070  1.00  0.00      AP1    
ATOM    439  CG2 ILE A  29      -5.547  -4.341  -6.467  1.00  0.00      AP1  C 
ATOM    440 HG21 ILE A  29      -1.909   0.266 -13.738  1.00  0.00      AP1    
ATOM    441 HG22 ILE A  29      -0.471  22.438  12.047  1.00  0.00      AP1    
ATOM    442 HG23 ILE A  29     -10.387 -13.734 -29.634  1.00  0.00      AP1    
ATOM    443  CG1 ILE A  29      -5.573  -1.958  -7.610  1.00  0.00      AP1  C 
ATOM    444 HG11 ILE A  29       0.634   6.359   2.337  1.00  0.00      AP1    
ATOM    445 HG12 ILE A  29      -4.239  15.706  14.243  1.00  0.00      AP1    
ATOM    446  CD  ILE A  29      -9.964  -1.137  -2.578  1.00  0.00      AP1  C 
ATOM    447  HD1 ILE A  29      14.597 -11.016  36.471  1.00  0.00      AP1    
ATOM    448  HD2 ILE A  29      -2.893   9.089  -2.125  1.00  0.00      AP1    
ATOM    449  HD3 ILE A  29       9.840  -1.408 -18.261  1.00  0.00      AP1    
ATOM    450  C   ILE A  29       0.126  -3.307  -5.818  1.00  0.00      AP1  C 
ATOM    451  O   ILE A  29       0.077  -4.090  -4.298  1.00  0.00      AP1  O 
ATOM    452  N   SER A  30      -2.857   1.584   6.721  1.00  0.00      AP1  N 
ATOM    453  HN  SER A  30      24.391  -0.894  28.044  1.00  0.00      AP1    
ATOM    454  CA  SER A  30      -2.031  -0.608  -3.029  1.00  0.00      AP1  C 
ATOM    455  HA  SER A  30     -14.801   5.471 -23.494  1.00  0.00      AP1    
ATOM    456  CB  SER A  30       3.150   4.753   9.622  1.00  0.00      AP1  C 
ATOM    457  HB1 SER A  30      25.568 -12.530  -7.192  1.00  0.00      AP1    
ATOM    458  HB2 SER A  30     -15.985   8.991 -30.711  1.00  0.00      AP1    
ATOM    459  OG  SER A  30       0.732  -9.499   2.189  1.00  0.00      AP1  O 
ATOM    460  HG1 SER A  30      -0.386   2.181  -6.859  1.00  0.00      AP1    
ATOM    461  C   SER A  30       1.925  -7.304   5.685  1.00  0.00      AP1  C 
ATOM    462  O   SER A  30       0.325  -0.016  -0.221  1.00  0.00      AP1  O 
ATOM    463  N   THR A  31       2.283  -0.924   6.078  1.00  0.00      AP1  N 
ATOM    464  HN  THR A  31      -9.704  29.851 -16.206  1.00  0.00      AP1    
ATOM    465  CA  THR A  31      -2.397  -4.292   0.176  1.00  0.00      AP1  C 
ATOM    466  HA  THR A  31      35.701  -3.541   4.049  1.00  0.00      AP1    
ATOM    467  CB  THR A  31      -0.196   5.531  -9.879  1.00  0.00      AP1  C 
ATOM    468  HB  THR A  31      29.314  -7.301  12.116  1.00  0.00      AP1    
ATOM    469  OG1 THR A  31       1.282  -7.155  -4.457  1.00  0.00      AP1  O 
ATOM    470  HG1 THR A  31       6.278   4.329 -12.513  1.00  0.00      AP1    
ATOM    471  CG2 THR A  31       0.743   4.567   5.715  1.00  0.00      AP1  C 
ATOM    472 HG21 THR A  31      14.414   1.072  -2.231  1.00  0.00      AP1    
ATOM    473 HG22 THR A  31      19.841   6.750   2.420  1.00  0.00      AP1    
ATOM    474 HG23 THR A  31      18.265  -5.192  -1.096  1.00  0.00      AP1    
ATOM    475  C   THR A  31       5.274  -1.341  -3.416  1.00  0.00      AP1  C 
ATOM    476  O   THR A  31       8.586   1.415   2.808  1.00  0.00      AP1  O 
ATOM    477  N   GLY A  32      -0.918  -1.904  -4.322  1.00  0.00      AP1  N 
ATOM    478  HN  GLY A  32     -33.020 -18.705  15.881  1.00  0.00      AP1    
ATOM    479  CA  GLY A  32       0.006   7.922  -1.469  1.00  0.00      AP1  C 
ATOM    480  HA1 GLY A  32     -12.992   0.221 -14.657  1.00  0.00      AP1    
ATOM    481  HA2 GLY A  32       2.375  18.050  11.105  1.00  0.00      AP1    
ATOM    482  C   GLY A  32     -14.577  -5.645   5.477  1.00  0.00      AP1  C 
ATOM    483  O   GLY A  32       1.349   4.390   2.312  1.00  0.00      AP1  O 
ATOM    484  N   ASP A  33       3.986   5.972  -0.223  1.00  0.00      AP1  N 
ATOM    485  HN  ASP A  33      -1.697 -26.853   0.469  1.00  0.00      AP1    
ATOM    486  CA  ASP A  33       6.182   1.678  -6.754  1.00  0.00      AP1  C 
ATOM    487  HA  ASP A  33      22.725  10.175   4.875  1.00  0.00      AP1    
ATOM    488  CB  ASP A  33       2.927  12.980   2.433  1.00  0.00      AP1  C 
ATOM    489  HB1 ASP A  33     -22.809  10.784  -4.492  1.00  0.00      AP1    
ATOM    490  HB2 ASP A  33      -9.924 -17.275  20.663  1.00  0.00      AP1    
ATOM    491  CG  ASP A  33      -0.630   1.832   3.726  1.00  0.00      AP1  C 
ATOM    492  OD1 ASP A  33      -0.360  -6.248   5.998  1.00  0.00      AP1  O 
ATOM    493  OD2 ASP A  33      -1.749   6.047  -0.139  1.00  0.00      AP1  O 
ATOM    494  C   ASP A  33      -6.617  -6.867  -6.132  1.00  0.00      AP1  C 
ATOM    495  O   ASP A  33       2.836   2.218   6.107  1.00  0.00      AP1  O 
ATOM    496  N   MET A  34       2.229  -2.717  -1.486  1.00  0.00      AP1  N 
ATOM    497  HN  MET A  34       4.297  16.020   5.863  1.00  0.00      AP1    
ATOM    498  CA  MET A  34      -1.916   1.058   1.542  1.00  0.00      AP1  C 
ATOM    499  HA  MET A  34     -42.775   2.353  -4.408  1.00  0.00      AP1    
ATOM    500  CB  MET A  34      -0.609   0.620   4.174  1.00  0.00      AP1  C 
ATOM    501  HB1 MET A  34     -11.296  14.006   2.738  1.00  0.00      AP1    
ATOM    502  HB2 MET A  34      -9.698  -8.122  -5.008  1.00  0.00      AP1    
ATOM    503  CG  MET A  34      -5.268  -1.485  -3.597  1.00  0.00      AP1  C 
ATOM    504  HG1 MET A  34     -19.739  -1.023   7.993  1.00  0.00      AP1    
ATOM    505  HG2 MET A  34      -9.987   9.592   2.879  1.00  0.00      AP1    
ATOM    506  SD  MET A  34       1.041   1.044   2.131  1.00  0.00      AP1  S 
ATOM    507  CE  MET A  34       0.467  -6.851   3.959  1.00  0.00      AP1  C 
ATOM    508  HE1 MET A  34      26.534   3.421 -11.194  1.00  0.00      AP1    
ATOM    509  HE2 MET A  34      -3.477  16.113  16.720  1.00  0.00      AP1    
ATOM    510  HE3 MET A  34      12.487 -12.112   8.955  1.00  0.00      AP1    
ATOM    511  C   MET A  34      -1.157   7.943   0.197  1.00  0.00      AP1  C 
ATOM    512  O   MET A  34      -5.456  -0.970  -5.850  1.00  0.00      AP1  O 
ATOM    513  N   LEU A  35      -0.418  -2.838  -0.700  1.00  0.00      AP1  N 
ATOM    514  HN  LEU A  35      26.644 -14.060  -2.298  1.00  0.00      AP1    
ATOM    515  CA  LEU A  35       0.544 -17.071  -0.824  1.00  0.00      AP1  C 
ATOM    516  HA  LEU A  35      14.789  -3.917  16.118  1.00  0.00      AP1    
ATOM    517  CB  LEU A  35      -4.852  -5.370  -8.195  1.00  0.00      AP1  C 
ATOM    518  HB1 LEU A  35      -9.224  -5.706  16.051  1.00  0.00      AP1    
ATOM    519  HB2 LEU A  35       7.897  -7.309  16.959  1.00  0.00      AP1    
ATOM    520  CG  LEU A  35      -6.031  -2.852  -3.152  1.00  0.00      AP1  C 
ATOM    521  HG  LEU A  35     -14.409  -3.021   1.412  1.00  0.00      AP1    
ATOM    522  CD1 LEU A  35       0.533   0.851   1.340  1.00  0.00      AP1  C 
ATOM    523 HD11 LEU A  35       1.606  15.398  -3.341  1.00  0.00      AP1    
ATOM    524 HD12 LEU A  35      -8.622  16.714 -11.069  1.00  0.00      AP1    
ATOM    525 HD13 LEU A  35       3.067 -30.600 -17.767  1.00  0.00      AP1    
ATOM    526  CD2 LEU A  35      -1.182  -0.711   5.797  1.00  0.00      AP1  C 
ATOM    527 HD21 LEU A  35      -5.305   3.997 -14.868  1.00  0.00      AP1    
ATOM    528 HD22 LEU A  35      -6.400   1.838   1.592  1.00  0.00      AP1    
ATOM    529 HD23 LEU A  35      20.503  12.800   3.522  1.00  0.00      AP1    
ATOM    530  C   LEU A  35       3.896   0.020   0.476  1.00  0.00      AP1  C 
ATOM    531  O   LEU A  35      -2.628  -5.662   1.518  1.00  0.00      AP1  O 
ATOM    532  N   ARG A  36      -3.497  -0.603   3.877  1.00  0.00      AP1  N 
ATOM    533  HN  ARG A  36      10.924   2.414   7.896  1.00  0.00      AP1    
ATOM    534  CA  ARG A  36       4.675  -2.052  -0.786  1.00  0.00      AP1  C 
ATOM    535  HA  ARG A  36     -18.477  23.221  14.272  1.00  0.00      AP1    
ATOM    536  CB  ARG A  36      13.716   1.668   3.882  1.00  0.00      AP1  C 
ATOM    537  HB1 ARG A  36      11.235  38.326   1.069  1.00  0.00      AP1    
ATOM    538  HB2 ARG A  36      28.313   5.363  39.681  1.00  0.00      AP1    
ATOM    539  CG  ARG A  36      10.379   2.136  -1.586  1.00  0.00      AP1  C 
ATOM    540  HG1 ARG A  36       7.694  12.400  -3.233  1.00  0.00      AP1    
ATOM    541  HG2 ARG A  36       0.298  -7.428  -9.243  1.00  0.00      AP1    
ATOM    542  CD  ARG A  36      -0.145   1.890   0.472  1.00  0.00      AP1  C 
ATOM    543  HD1 ARG A  36      -3.005  15.248 -10.024  1.00  0.00      AP1    
ATOM    544  HD2 ARG A  36      -1.655 -11.819   9.985  1.00  0.00      AP1    
ATOM    545  NE  ARG A  36       3.323  -4.325  -4.338  1.00  0.00      AP1  N 
ATOM    546  HE  ARG A  36      15.429 -20.717  -0.312  1.00  0.00      AP1    
ATOM    547  CZ  ARG A  36       5.998  -8.011   3.102  1.00  0.00      AP1  C 
ATOM    548  NH1 ARG A  36      -4.922   4.010   9.413  1.00  0.00      AP1  N 
ATOM    549 HH11 ARG A  36       4.431   0.869 -17.501  1.00  0.00      AP1    
ATOM    550 HH12 ARG A  36      -1.564 -12.176  -1.735  1.00  0.00      AP1    
ATOM    551  NH2 ARG A  36       4.372  -1.553  -2.632  1.00  0.00      AP1  N 
ATOM    552 HH21 ARG A  36      11.203  -8.247   4.841  1.00  0.00      AP1    
ATOM    553 HH22 ARG A  36      17.727 -14.922  19.465  1.00  0.00      AP1    
ATOM    554  C   ARG A  36       3.482   5.920   5.550  1.00  0.00      AP1  C 
ATOM    555  O   ARG A  36       4.892  11.645   2.760  1.00  0.00      AP1  O 
ATOM    556  N   ALA A  37      -1.358   1.103   2.357  1.00  0.00      AP1  N 
ATOM    557  HN  ALA A  37      19.761  -6.762  -8.106  1.00  0.00      AP1    
ATOM    558  CA  ALA A  37       3.165  -8.283   6.419  1.00  0.00      AP1  C 
ATOM    559  HA  ALA A  37       0.941   0.411  -9.030  1.00  0.00      AP1    
ATOM    560  CB  ALA A  37      -3.974  -3.410   1.244  1.00  0.00      AP1  C 
ATOM    561  HB1 ALA A  37       9.455  12.478 -19.241  1.00  0.00      AP1    
ATOM    562  HB2 ALA A  37     -31.456  -1.843 -19.302  1.00  0.00      AP1    
ATOM    563  HB3 ALA A  37      27.384 -14.647   2.978  1.00  0.00      AP1    
ATOM    564  C   ALA A  37      -6.218   1.207  -5.157  1.00  0.00      AP1  C 
ATOM    565  O   ALA A  37       4.063   1.537  -4.245  1.00  0.00      AP1  O 
ATOM    566  N   ALA A  38       0.786   2.418   2.596  1.00  0.00      AP1  N 
ATOM    567  HN  ALA A  38     -24.980   2.787 -10.334  1.00  0.00      AP1    
ATOM    568  CA  ALA A  38      -4.451  -4.517   2.079  1.00  0.00      AP1  C 
ATOM    569  HA  ALA A  38       8.003  -4.333 -19.293  1.00  0.00      AP1    
ATOM    570  CB  ALA A  38      -4.267 -11.673  -2.905  1.00  0.00      AP1  C 
ATOM    571  HB1 ALA A  38       2.104  19.257  15.780  1.00  0.00      AP1    
ATOM    572  HB2 ALA A  38       7.886 -16.015  14.396  1.00  0.00      AP1    
ATOM    573  HB3 ALA A  38      -3.834  -1.032  25.602  1.00  0.00      AP1    
ATOM    574  C   ALA A  38       1.878   3.020  -1.127  1.00  0.00      AP1  C 
ATOM    575  O   ALA A  38       5.174  -0.114   4.474  1.00  0.00      AP1  O 
ATOM    576  N   VAL A  39      -1.542   1.389   3.156  1.00  0.00      AP1  N 
ATOM    577  HN  VAL A  39       6.325 -33.738  15.374  1.00  0.00      AP1    
ATOM    578  CA  VAL A  39       2.567   3.523   1.439  1.00  0.00      AP1  C 
ATOM    579  HA  VAL A  39      17.426  23.592 -13.580  1.00  0.00      AP1    
ATOM    580  CB  VAL A  39       6.327   2.273   3.118  1.00  0.00      AP1  C 
ATOM    581  HB  VAL A  39     -16.081  10.363  -2.909  1.00  0.00      AP1    
ATOM    582  CG1 VAL A  39       3.843   0.180   2.387  1.00  0.00      AP1  C 
ATOM    583 HG11 VAL A  39      19.365 -16.835   2.321  1.00  0.00      AP1    
ATOM    584 HG12 VAL A  39     -16.489 -10.667  12.572  1.00  0.00      AP1    
ATOM    585 HG13 VAL A  39     -14.468 -24.007  -4.770  1.00  0.00      AP1    
ATOM    586  CG2 VAL A  39       1.496   1.979   3.807  1.00  0.00      AP1  C 
ATOM    587 HG21 VAL A  39      -0.254 -10.921   5.739  1.00  0.00      AP1    
ATOM    588 HG22 VAL A  39      -9.828  30.807 -33.186  1.00  0.00      AP1    
ATOM    589 HG23 VAL A  39       7.167   3.951  12.633  1.00  0.00      AP1    
ATOM    590  C   VAL A  39      -2.291   2.950   3.815  1.00  0.00      AP1  C 
ATOM    591  O   VAL A  39      -7.206  -1.402  -1.187  1.00  0.00      AP1  O 
ATOM    592  N   LYS A  40       3.140  -4.025  -2.881  1.00  0.00      AP1  N 
ATOM    593  HN  LYS A  40      20.788   4.926  13.363  1.00  0.00      AP1    
ATOM    594  CA  LYS A  40       3.648  -3.786   0.413  1.00  0.00      AP1  C 
ATOM    595  HA  LYS A  40      32.594  -1.644 -38.766  1.00  0.00      AP1    
ATOM    596  CB  LYS A  40      -2.345   0.523  -3.874  1.00  0.00      AP1  C 
ATOM    597  HB1 LYS A  40       0.196 -24.319  29.664  1.00  0.00      AP1    
ATOM    598  HB2 LYS A  40      17.809  19.864  25.005  1.00  0.00      AP1    
ATOM    599  CG  LYS A  40      -7.110  -0.384   3.957  1.00  0.00      AP1  C 
ATOM    600  HG1 LYS A  40      -9.747   4.253  21.269  1.00  0.00      AP1    
ATOM    601  HG2 LYS A  40      16.401  -7.758   2.002  1.00  0.00      AP1    
ATOM    602  CD  LYS A  40      -1.489  -4.424   3.080  1.00  0.00      AP1  C 
ATOM    603  HD1 LYS A  40     -15.836  -6.168 -15.738  1.00  0.00      AP1    
ATOM    604  HD2 LYS A  40       6.192 -15.092   8.293  1.00  0.00      AP1    
ATOM    605  CE  LYS A  40      -3.935   0.016   6.671  1.00  0.00      AP1  C 
ATOM    606  HE1 LYS A  40       6.226   4.042  -8.443  1.00  0.00      AP1    
ATOM    607  HE2 LYS A  40       3.484  -9.797  25.601  1.00  0.00      AP1    
ATOM    608  NZ  LYS A  40      -3.463   0.831  -1.331  1.00  0.00      AP1  N 
ATOM    609  HZ1 LYS A  40      24.429  -8.823  30.698  1.00  0.00      AP1    
ATOM    610  HZ2 LYS A  40     -14.210  -7.149  27.849  1.00  0.00      AP1    
ATOM    611  HZ3 LYS A  40     -11.768 -21.572  -5.220  1.00  0.00      AP1    
ATOM    612  C   LYS A  40       0.227  -0.610   4.542  1.00  0.00      AP1  C 
ATOM    613  O   LYS A  40      -7.940   1.937  -3.746  1.00  0.00      AP1  O 
ATOM    614  N   SER A  41     -12.143   1.621   2.348  1.00  0.00      AP1  N 
ATOM    615  HN  SER A  41      -9.305  -0.189  10.462  1.00  0.00      AP1    
ATOM    616  CA  SER A  41      -3.391  -4.079  -2.276  1.00  0.00      AP1  C 
ATOM    617  HA  SER A  41      14.072  20.443  19.811  1.00  0.00      AP1    
ATOM    618  CB  SER A  41      -5.411   7.139  -9.954  1.00  0.00      AP1  C 
ATOM    619  HB1 SER A  41      11.262   5.834  16.588  1.00  0.00      AP1    
ATOM    620  HB2 SER A  41     -22.369  -5.497   9.965  1.00  0.00      AP1    
ATOM    621  OG  SER A  41      -2.362   0.822  -0.945  1.00  0.00      AP1  O 
ATOM    622  HG1 SER A  41      12.457  18.390  11.084  1.00  0.00      AP1    
ATOM    623  C   SER A  41      -4.701   6.171   3.282  1.00  0.00      AP1  C 
ATOM    624  O   SER A  41       1.218   0.673  -4.878  1.00  0.00      AP1  O 
ATOM    625  N   GLY A  42      -1.949 -10.088   3.494  1.00  0.00      AP1  N 
ATOM    626  HN  GLY A  42      -2.678  10.206  -8.993  1.00  0.00      AP1    
ATOM    627  CA  GLY A  42      -3.257  -1.012   3.957  1.00  0.00      AP1  C 
ATOM    628  HA1 GLY A  42       7.574  16.922  -3.246  1.00  0.00      AP1    
ATOM    629  HA2 GLY A  42      -6.103   0.590 -15.930  1.00  0.00      AP1    
ATOM    630  C   GLY A  42      -3.423  -3.615   2.241  1.00  0.00      AP1  C 
ATOM    631  O   GLY A  42       1.624  -2.543   3.008  1.00  0.00      AP1  O 
ATOM    632  N   SER A  43       4.746  -0.636   1.556  1.00  0.00      AP1  N 
ATOM    633  HN  SER A  43     -19.282 -24.697   2.972  1.00  0.00      AP1    
ATOM    634  CA  SER A  43      -9.159  -4.783  -4.043  1.00  0.00      AP1  C 
ATOM    635  HA  SER A  43      11.018   1.603  15.549  1.00  0.00      AP1    
ATOM    636  CB  SER A  43      -2.663  -0.048  -3.421  1.00  0.00      AP1  C 
ATOM    637  HB1 SER A  43      -4.247 -29.723 -26.415  1.00  0.00      AP1    
ATOM    638  HB2 SER A  43       7.835 -12.061  -5.915  1.00  0.00      AP1    
ATOM    639  OG  SER A  43      -1.599   1.502  -0.376  1.00  0.00      AP1  O 
ATOM    640  HG1 SER A  43       4.802  11.455  34.383  1.00  0.00      AP1    
ATOM    641  C   SER A  43       7.971  -1.726  -9.021  1.00  0.00      AP1  C 
ATOM    642  O   SER A  43       0.431   1.820   1.086  1.00  0.00      AP1  O 
ATOM    643  N   GLU A  44      -2.677  -4.560  -1.264  1.00  0.00      AP1  N 
ATOM    644  HN  GLU A  44       6.313 -10.903  19.457  1.00  0.00      AP1    
ATOM    645  CA  GLU A  44      -1.177   4.878   9.978  1.00  0.00      AP1  C 
ATOM    646  HA  GLU A  44     -10.386   9.166  15.825  1.00  0.00      AP1    
ATOM    647  CB  GLU A  44      -4.508   2.398   9.207  1.00  0.00      AP1  C 
ATOM    648  HB1 GLU A  44      -7.982  25.794  -1.487  1.00  0.00      AP1    
ATOM    649  HB2 GLU A  44      15.038  22.833   9.821  1.00  0.00      AP1    
ATOM    650  CG  GLU A  44       0.527   0.621   2.575  1.00  0.00      AP1  C 
ATOM    651  HG1 GLU A  44      17.757 -16.889   3.285  1.00  0.00      AP1    
ATOM    652  HG2 GLU A  44       5.937  -9.620   2.821  1.00  0.00      AP1    
ATOM    653  CD  GLU A  44      -0.028  -1.104  -2.942  1.00  0.00      AP1  C 
ATOM    654  OE1 GLU A  44      -3.910   3.543   8.063  1.00  0.00      AP1  O 
ATOM    655  OE2 GLU A  44      -6.080   0.074  -1.555  1.00  0.00      AP1  O 
ATOM    656  C   GLU A  44      -0.657  -0.965   2.548  1.00  0.00      AP1  C 
ATOM    657  O   GLU A  44       3.933  -0.789   6.188  1.00  0.00      AP1  O 
ATOM    658  N   LEU A  45      -3.503  -0.920  -2.573  1.00  0.00      AP1  N 
ATOM    659  HN  LEU A  45      -4.767  28.082 -30.462  1.00  0.00      AP1    
ATOM    660  CA  LEU A  45       4.913  -0.344  -1.960  1.00  0.00      AP1  C 
ATOM    661  HA  LEU A  45     -12.638   7.878   0.476  1.00  0.00      AP1    
ATOM    662  CB  LEU A  45       1.756  -2.580   5.166  1.00  0.00      AP1  C 
ATOM    663  HB1 LEU A  45      27.998   8.666  -2.465  1.00  0.00      AP1    
ATOM    664  HB2 LEU A  45      31.703   2.265   2.304  1.00  0.00      AP1    
ATOM    665  CG  LEU A  45       5.055  -2.457  -8.484  1.00  0.00      AP1  C 
ATOM    666  HG  LEU A  45      -3.605  -5.603   2.219  1.00  0.00      AP1    
ATOM    667  CD1 LEU A  45      -3.464   0.566  -1.881  1.00  0.00      AP1  C 
ATOM    668 HD11 LEU A  45       3.613   4.031  10.524  1.00  0.00      AP1    
ATOM    669 HD12 LEU A  45      10.166 -12.335  16.151  1.00  0.00      AP1    
ATOM    670 HD13 LEU A  45      -8.571  -1.162   5.562  1.00  0.00      AP1    
ATOM    671  CD2 LEU A  45      12.228   3.641   0.124  1.00  0.00      AP1  C 
ATOM    672 HD21 LEU A  45      31.644  12.366  -8.224  1.00  0.00      AP1    
ATOM    673 HD22 LEU A  45      31.585 -21.204   6.791  1.00  0.00      AP1    
ATOM    674 HD23 LEU A  45      10.945   2.909  -7.759  1.00  0.00      AP1    
ATOM    675  C   LEU A  45       0.230  -8.472   0.601  1.00  0.00      AP1  C 
ATOM    676  O   LEU A  45       2.070   6.961  -5.918  1.00  0.00      AP1  O 
ATOM    677  N   GLY A  46      -4.385  -3.495  -2.129  1.00  0.00      AP1  N 
ATOM    678  HN  GLY A  46     -14.321  18.834 -16.389  1.00  0.00      AP1    
ATOM    679  CA  GLY A  46      -4.921   1.063   4.331  1.00  0.00      AP1  C 
ATOM    680  HA1 GLY A  46      -4.159   2.071   4.297  1.00  0.00      AP1    
ATOM    681  HA2 GLY A  46       9.212 -19.975  15.027  1.00  0.00      AP1    
ATOM    682  C   GLY A  46       0.027   4.343  -3.360  1.00  0.00      AP1  C 
ATOM    683  O   GLY A  46       0.380   0.076   0.732  1.00  0.00      AP1  O 
ATOM    684  N   LYS A  47       2.489  -0.471  -2.513  1.00  0.00      AP1  N 
ATOM    685  HN  LYS A  47     -11.948   0.800  15.609  1.00  0.00      AP1    
ATOM    686  CA  LYS A  47      -4.992  -1.151  -1.437  1.00  0.00      AP1  C 
ATOM    687  HA  LYS A  47      10.580 -16.978  19.484  1.00  0.00      AP1    
ATOM    688  CB  LYS A  47       0.121   1.111  -1.865  1.00  0.00      AP1  C 
ATOM    689  HB1 LYS A  47      20.355   9.629   6.650  1.00  0.00      AP1    
ATOM    690  HB2 LYS A  47     -11.477   6.992  11.176  1.00  0.00      AP1    
ATOM    691  CG  LYS A  47      -2.091  -0.283  -4.327  1.00  0.00      AP1  C 
ATOM    692  HG1 LYS A  47      12.913  10.018  17.118  1.00  0.00      AP1    
ATOM    693  HG2 LYS A  47     -33.989  21.575   6.043  1.00  0.00      AP1    
ATOM    694  CD  LYS A  47       0.646   1.134   0.228  1.00  0.00      AP1  C 
ATOM    695  HD1 LYS A  47       9.265   3.226  -4.580  1.00  0.00      AP1    
ATOM    696  HD2 LYS A  47       9.303 -23.863   7.859  1.00  0.00      AP1    
ATOM    697  CE  LYS A  47       8.274  -3.495  -4.589  1.00  0.00      AP1  C 
ATOM    698  HE1 LYS A  47     -14.503  -6.634 -16.785  1.00  0.00      AP1    
ATOM    699  HE2 LYS A  47     -21.805   7.583 -19.469  1.00  0.00      AP1    
ATOM    700  NZ  LYS A  47      -5.187   2.428   3.352  1.00  0.00      AP1  N 
ATOM    701  HZ1 LYS A  47     -19.007   3.262  -1.958  1.00  0.00      AP1    
ATOM    702  HZ2 LYS A  47     -13.961  -8.625  25.708  1.00  0.00      AP1    
ATOM    703  HZ3 LYS A  47     -14.004  -2.039 -12.029  1.00  0.00      AP1    
ATOM    704  C   LYS A  47       0.919  -2.819  -4.068  1.00  0.00      AP1  C 
ATOM    705  O   LYS A  47       1.984   1.764   3.061  1.00  0.00      AP1  O 
ATOM    706  N   GLN A  48       3.483   2.008  -0.403  1.00  0.00      AP1  N 
ATOM    707  HN  GLN A  48       7.638  -3.224 -13.666  1.00  0.00      AP1    
ATOM    708  CA  GLN A  48      -6.579   9.016  -0.647  1.00  0.00      AP1  C 
ATOM    709  HA  GLN A  48       6.548 -11.361  24.458  1.00  0.00      AP1    
ATOM    710  CB  GLN A  48      -0.643   4.183   1.824  1.00  0.00      AP1  C 
ATOM    711  HB1 GLN A  48       8.965  15.914  11.761  1.00  0.00      AP1    
ATOM    712  HB2 GLN A  48      -5.623  -4.416 -25.050  1.00  0.00      AP1    
ATOM    713  CG  GLN A  48       6.633  -6.130   9.369  1.00  0.00      AP1  C 
ATOM    714  HG1 GLN A  48      15.191 -14.309  34.078  1.00  0.00      AP1    
ATOM    715  HG2 GLN A  48       2.431  12.792   5.035  1.00  0.00      AP1    
ATOM    716  CD  GLN A  48      -0.828   8.950   0.335  1.00  0.00      AP1  C 
ATOM    717  OE1 GLN A  48       3.044  -1.753   2.939  1.00  0.00      AP1  O 
ATOM    718  NE2 GLN A  48       3.977  -1.665   0.714  1.00  0.00      AP1  N 
ATOM    719 HE21 GLN A  48       2.730  16.634   4.370  1.00  0.00      AP1    
ATOM    720 HE22 GLN A  48      -6.045   9.978  10.027  1.00  0.00      AP1    
ATOM    721  C   GLN A  48      -4.132   6.539   8.380  1.00  0.00      AP1  C 
ATOM    722  O   GLN A  48      -3.062   2.298   8.645  1.00  0.00      AP1  O 
ATOM    723  N   ALA A  49      -1.374  -2.721  -1.724  1.00  0.00      AP1  N 
ATOM    724  HN  ALA A  49      -4.153  -7.888  23.829  1.00  0.00      AP1    
ATOM    725  CA  ALA A  49      -0.584  -7.330   1.012  1.00  0.00      AP1  C 
ATOM    726  HA  ALA A  49      13.468   2.912  -5.006  1.00  0.00      AP1    
ATOM    727  CB  ALA A  49       5.472   2.563  -0.714  1.00  0.00      AP1  C 
ATOM    728  HB1 ALA A  49       4.014   5.332  -6.884  1.00  0.00      AP1    
ATOM    729  HB2 ALA A  49       1.454 -26.648  15.705  1.00  0.00      AP1    
ATOM    730  HB3 ALA A  49      -2.938   4.672 -20.909  1.00  0.00      AP1    
ATOM    731  C   ALA A  49      -4.217 -12.580  -0.463  1.00  0.00      AP1  C 
ATOM    732  O   ALA A  49      -7.122  -9.531  -3.049  1.00  0.00      AP1  O 
ATOM    733  N   LYS A  50      -7.389   3.637   0.440  1.00  0.00      AP1  N 
ATOM    734  HN  LYS A  50       8.359  -1.731 -19.526  1.00  0.00      AP1    
ATOM    735  CA  LYS A  50      -3.011   1.863  -3.347  1.00  0.00      AP1  C 
ATOM    736  HA  LYS A  50       1.013 -28.026   0.326  1.00  0.00      AP1    
ATOM    737  CB  LYS A  50       2.059  -3.146   7.092  1.00  0.00      AP1  C 
ATOM    738  HB1 LYS A  50       0.016  -7.770   0.218  1.00  0.00      AP1    
ATOM    739  HB2 LYS A  50      15.871   8.785  -4.905  1.00  0.00      AP1    
ATOM    740  CG  LYS A  50       3.059   2.572   3.927  1.00  0.00      AP1  C 
ATOM    741  HG1 LYS A  50     -14.390  15.175 -24.366  1.00  0.00      AP1    
ATOM    742  HG2 LYS A  50       0.987  -4.085  -8.088  1.00  0.00      AP1    
ATOM    743  CD  LYS A  50       8.347   0.882   4.312  1.00  0.00      AP1  C 
ATOM    744  HD1 LYS A  50      24.961 -22.875  13.890  1.00  0.00      AP1    
ATOM    745  HD2 LYS A  50      22.183  -7.905 -18.038  1.00  0.00      AP1    
ATOM    746  CE  LYS A  50       8.861  -4.609  -1.148  1.00  0.00      AP1  C 
ATOM    747  HE1 LYS A  50     -18.825 -22.442   1.972  1.00  0.00      AP1    
ATOM    748  HE2 LYS A  50      -9.306   3.884  14.602  1.00  0.00      AP1    
ATOM    749  NZ  LYS A  50      -5.201   3.316  -1.444  1.00  0.00      AP1  N 
ATOM    750  HZ1 LYS A  50       0.988   2.494 -23.540  1.00  0.00      AP1    
ATOM    751  HZ2 LYS A  50      -0.739  12.397  -9.704  1.00  0.00      AP1    
ATOM    752  HZ3 LYS A  50      13.340  21.011   3.007  1.00  0.00      AP1    
ATOM    753  C   LYS A  50      -3.764   3.229   6.046  1.00  0.00      AP1  C 
ATOM    754  O   LYS A  50       0.604   1.489  -2.195  1.00  0.00      AP1  O 
ATOM    755  N   ASP A  51       4.980   8.981  -2.911  1.00  0.00      AP1  N 
ATOM    756  HN  ASP A  51     -35.523 -12.601  -8.209  1.00  0.00      AP1    
ATOM    757  CA  ASP A  51       2.140   6.083  -6.588  1.00  0.00      AP1  C 
ATOM    758  HA  ASP A  51      39.488  17.294  10.401  1.00  0.00      AP1    
ATOM    759  CB  ASP A  51      -2.990  -8.475   3.080  1.00  0.00      AP1  C 
ATOM    760  HB1 ASP A  51       6.893  16.295  -8.956  1.00  0.00      AP1    
ATOM    761  HB2 ASP A  51       8.808  31.672   9.713  1.00  0.00      AP1    
ATOM    762  CG  ASP A  51       4.858   0.004  -5.873  1.00  0.00      AP1  C 
ATOM    763  OD1 ASP A  51      -3.583   6.949   8.502  1.00  0.00      AP1  O 
ATOM    764  OD2 ASP A  51       0.145   2.962  -3.054  1.00  0.00      AP1  O 
ATOM    765  C   ASP A  51      -4.905   3.873  -2.740  1.00  0.00      AP1  C 
ATOM    766  O   ASP A  51      -1.558   1.555   5.040  1.00  0.00      AP1  O 
ATOM    767  N   ILE A  52      -1.880  -2.112  -5.117  1.00  0.00      AP1  N 
ATOM    768  HN  ILE A  52      -2.516  -1.933 -11.702  1.00  0.00      AP1    
ATOM    769  CA  ILE A  52       4.586  -3.001  -1.355  1.00  0.00      AP1  C 
ATOM    770  HA  ILE A  52      14.321  18.173   0.106  1.00  0.00      AP1    
ATOM    771  CB  ILE A  52      12.887  10.991   4.449  1.00  0.00      AP1  C 
ATOM    772  HB  ILE A  52       7.246  11.570 -14.667  1.00  0.00      AP1    
ATOM    773  CG2 ILE A  52      -5.639  -0.819   4.530  1.00  0.00      AP1  C 
ATOM    774 HG21 ILE A  52     -25.677   0.067   8.776  1.00  0.00      AP1    
ATOM    775 HG22 ILE A  52      22.299 -18.542  19.118  1.00  0.00      AP1    
ATOM    776 HG23 ILE A  52      12.537  -0.274 -12.311  1.00  0.00      AP1    
ATOM    777  CG1 ILE A  52       6.771   1.287  -2.399  1.00  0.00      AP1  C 
ATOM    778 HG11 ILE A  52     -23.591 -20.970  -2.790  1.00  0.00      AP1    
ATOM    779 HG12 ILE A  52     -10.066   0.629 -14.636  1.00  0.00      AP1    
ATOM    780  CD  ILE A  52      -2.733  -0.518   1.817  1.00  0.00      AP1  C 
ATOM    781  HD1 ILE A  52      -1.575  13.670 -14.691  1.00  0.00      AP1    
ATOM    782  HD2 ILE A  52       8.803  -6.830   4.947  1.00  0.00      AP1    
ATOM    783  HD3 ILE A  52     -10.454  -4.695   1.908  1.00  0.00      AP1    
ATOM    784  C   ILE A  52       1.461  -1.479   5.601  1.00  0.00      AP1  C 
ATOM    785  O   ILE A  52      -1.304   0.110  -2.525  1.00  0.00      AP1  O 
ATOM    786  N   MET A  53       0.331   5.413   0.553  1.00  0.00      AP1  N 
ATOM    787  HN  MET A  53     -14.411  23.853  -6.511  1.00  0.00      AP1    
ATOM    788  CA  MET A  53       5.008   3.214  -9.651  1.00  0.00      AP1  C 
ATOM    789  HA  MET A  53     -21.683  10.809   7.288  1.00  0.00      AP1    
ATOM    790  CB  MET A  53       6.721  -1.054  -3.025  1.00  0.00      AP1  C 
ATOM    791  HB1 MET A  53     -42.646  -6.169  20.143  1.00  0.00      AP1    
ATOM    792  HB2 MET A  53      -7.229  23.288 -45.669  1.00  0.00      AP1    
ATOM    793  CG  MET A  53      -2.562  -2.463   2.764  1.00  0.00      AP1  C 
ATOM    794  HG1 MET A  53      -3.373  14.623  -8.657  1.00  0.00      AP1    
ATOM    795  HG2 MET A  53     -14.169   0.214  -1.335  1.00  0.00      AP1    
ATOM    796  SD  MET A  53       0.597   1.027  -2.180  1.00  0.00      AP1  S 
ATOM    797  CE  MET A  53       3.041   0.409   1.538  1.00  0.00      AP1  C 
ATOM    798  HE1 MET A  53     -14.678  29.296  -9.022  1.00  0.00      AP1    
ATOM    799  HE2 MET A  53       4.551 -14.892  19.186  1.00  0.00      AP1    
ATOM    800  HE3 MET A  53     -13.424   1.933  14.627  1.00  0.00      AP1    
ATOM    801  C   MET A  53       8.374  -0.267  -4.210  1.00  0.00      AP1  C 
ATOM    802  O   MET A  53      -4.331  -4.918  -1.709  1.00  0.00      AP1  O 
ATOM    803  N   ASP A  54       0.246   2.133  -1.095  1.00  0.00      AP1  N 
ATOM    804  HN  ASP A  54       8.107 -10.486   0.251  1.00  0.00      AP1    
ATOM    805  CA  ASP A  54       4.994  -5.178  -2.886  1.00  0.00      AP1  C 
ATOM    806  HA  ASP A  54     -21.023   4.580   1.311  1.00  0.00      AP1    
ATOM    807  CB  ASP A  54       5.871  -2.562  -0.540  1.00  0.00      AP1  C 
ATOM    808  HB1 ASP A  54      -1.451  -2.054  -4.174  1.00  0.00      AP1    
ATOM    809  HB2 ASP A  54      -9.128  -0.120   3.012  1.00  0.00      AP1    
ATOM    810  CG  ASP A  54       6.958  -3.920  -1.559  1.00  0.00      AP1  C 
ATOM    811  OD1 ASP A  54      -0.649   1.929   5.838  1.00  0.00      AP1  O 
ATOM    812  OD2 ASP A  54       4.289  -1.260  -1.615  1.00  0.00      AP1  O 
ATOM    813  C   ASP A  54      -4.057   3.961   4.555  1.00  0.00      AP1  C 
ATOM    814  O   ASP A  54       0.215   3.874  -9.236  1.00  0.00      AP1  O 
ATOM    815  N   ALA A  55       6.103  -4.017  -1.007  1.00  0.00      AP1  N 
ATOM    816  HN  ALA A  55      12.934   6.341 -23.294  1.00  0.00      AP1    
ATOM    817  CA  ALA A  55       0.661  -2.485  -2.245  1.00  0.00      AP1  C 
ATOM    818  HA  ALA A  55      -2.537   6.343 -36.748  1.00  0.00      AP1    
ATOM    819  CB  ALA A  55       3.894   6.927  -6.831  1.00  0.00      AP1  C 
ATOM    820  HB1 ALA A  55     -35.029  17.476   8.527  1.00  0.00      AP1    
ATOM    821  HB2 ALA A  55      24.670  -4.616  -3.444  1.00  0.00      AP1    
ATOM    822  HB3 ALA A  55      22.653 -31.150  23.663  1.00  0.00      AP1    
ATOM    823  C   ALA A  55       1.764  -1.727   0.547  1.00  0.00      AP1  C 
ATOM    824  O   ALA A  55       2.413   4.540   4.492  1.00  0.00      AP1  O 
ATOM    825  N   GLY A  56      -3.490   3.091   2.961  1.00  0.00      AP1  N 
ATOM    826  HN  GLY A  56     -23.435 -11.275 -23.328  1.00  0.00      AP1    
ATOM    827  CA  GLY A  56      -5.332   8.635  -6.249  1.00  0.00      AP1  C 
ATOM    828  HA1 GLY A  56      -3.817  -2.003 -19.770  1.00  0.00      AP1    
ATOM    829  HA2 GLY A  56      28.802 -15.042  -2.526  1.00  0.00      AP1    
ATOM    830  C   GLY A  56      -1.453   2.754   1.013  1.00  0.00      AP1  C 
ATOM    831  O   GLY A  56      -5.829   1.093   6.785  1.00  0.00      AP1  O 
ATOM    832  N   LYS A  57      -2.916  -3.046   4.076  1.00  0.00      AP1  N 
ATOM    833  HN  LYS A  57       0.415 -18.745  11.764  1.00  0.00      AP1    
ATOM    834  CA  LYS A  57      10.511   3.310  -5.578  1.00  0.00      AP1  C 
ATOM    835  HA  LYS A  57       0.792  10.124 -21.190  1.00  0.00      AP1    
ATOM    836  CB  LYS A  57       5.172   2.358   6.463  1.00  0.00      AP1  C 
ATOM    837  HB1 LYS A  57      -8.629  12.954 -34.261  1.00  0.00      AP1    
ATOM    838  HB2 LYS A  57     -16.586 -18.370  16.722  1.00  0.00      AP1    
ATOM    839  CG  LYS A  57      -0.712   5.817  -0.584  1.00  0.00      AP1  C 
ATOM    840  HG1 LYS A  57     -21.248  13.314  26.420  1.00  0.00      AP1    
ATOM    841  HG2 LYS A  57       2.626  -6.439  10.524  1.00  0.00      AP1    
ATOM    842  CD  LYS A  57       0.867  -2.423   2.103  1.00  0.00      AP1  C 
ATOM    843  HD1 LYS A  57      32.117 -18.015   9.699  1.00  0.00      AP1    
ATOM    844  HD2 LYS A  57      11.534  18.273 -32.505  1.00  0.00      AP1    
ATOM    845  CE  LYS A  57      -3.507  -6.444  -0.055  1.00  0.00      AP1  C 
ATOM    846  HE1 LYS A  57     -13.281  -1.947   9.237  1.00  0.00      AP1    
ATOM    847  HE2 LYS A  57      29.967  -3.638 -11.396  1.00  0.00      AP1    
ATOM    848  NZ  LYS A  57      -2.663  -2.906  -3.238  1.00  0.00      AP1  N 
ATOM    849  HZ1 LYS A  57       1.206   3.213  -1.366  1.00  0.00      AP1    
ATOM    850  HZ2 LYS A  57      -8.217  -1.210  -4.778  1.00  0.00      AP1    
ATOM    851  HZ3 LYS A  57      17.997  -6.811 -18.547  1.00  0.00      AP1    
ATOM    852  C   LYS A  57      -3.427  -0.912   3.770  1.00  0.00      AP1  C 
ATOM    853  O   LYS A  57      10.491   0.701  -1.014  1.00  0.00      AP1  O 
ATOM    854  N   LEU A  58       3.837   0.810  -9.143  1.00  0.00      AP1  N 
ATOM    855  HN  LEU A  58      -5.050   5.321  -5.276  1.00  0.00      AP1    
ATOM    856  CA  LEU A  58       3.065  -3.802   6.011  1.00  0.00      AP1  C 
ATOM    857  HA  LEU A  58      20.097  -6.288  -4.421  1.00  0.00      AP1    
ATOM    858  CB  LEU A  58      -4.841  -1.772 -10.783  1.00  0.00      AP1  C 
ATOM    859  HB1 LEU A  58     -13.960  29.714 -18.198  1.00  0.00      AP1    
ATOM    860  HB2 LEU A  58      12.386  -2.898   0.517  1.00  0.00      AP1    
ATOM    861  CG  LEU A  58       3.765   0.235   0.760  1.00  0.00      AP1  C 
ATOM    862  HG  LEU A  58      -6.948  18.873 -18.145  1.00  0.00      AP1    
ATOM    863  CD1 LEU A  58      -3.021  -1.194  -2.613  1.00  0.00      AP1  C 
ATOM    864 HD11 LEU A  58      -3.787   0.610  -4.258  1.00  0.00      AP1    
ATOM    865 HD12 LEU A  58      -2.902   6.236 -13.549  1.00  0.00      AP1    
ATOM    866 HD13 LEU A  58      27.039  34.073  14.647  1.00  0.00      AP1    
ATOM    867  CD2 LEU A  58      -6.745   1.816  -1.722  1.00  0.00      AP1  C 
ATOM    868 HD21 LEU A  58      -9.906 -20.693  -0.140  1.00  0.00      AP1    
ATOM    869 HD22 LEU A  58      14.103 -13.203 -17.908  1.00  0.00      AP1    
ATOM    870 HD23 LEU A  58     -17.785   0.531   0.915  1.00  0.00      AP1    
ATOM    871  C   LEU A  58       0.962  -1.053   2.530  1.00  0.00      AP1  C 
ATOM    872  O   LEU A  58      -1.542   1.071   3.015  1.00  0.00      AP1  O 
ATOM    873  N   VAL A  59       6.618   1.290   3.489  1.00  0.00      AP1  N 
ATOM    874  HN  VAL A  59     -10.033  19.709 -13.246  1.00  0.00      AP1    
ATOM    875  CA  VAL A  59      -6.432  -5.274   5.732  1.00  0.00      AP1  C 
ATOM    876  HA  VAL A  59      21.372  20.968  10.717  1.00  0.00      AP1    
ATOM    877  CB  VAL A  59       0.876   7.719   3.082  1.00  0.00      AP1  C 
ATOM    878  HB  VAL A  59      18.432   3.305  -5.437  1.00  0.00      AP1    
ATOM    879  CG1 VAL A  59       1.479  -2.516  -2.707  1.00  0.00      AP1  C 
ATOM    880 HG11 VAL A  59      -0.177   7.290  15.255  1.00  0.00      AP1    
ATOM    881 HG12 VAL A  59      -5.855   0.080  10.675  1.00  0.00      AP1    
ATOM    882 HG13 VAL A  59      22.739  11.567 -14.881  1.00  0.00      AP1    
ATOM    883  CG2 VAL A  59       2.064   1.492  -1.161  1.00  0.00      AP1  C 
ATOM    884 HG21 VAL A  59      14.499  11.916   0.352  1.00  0.00      AP1    
ATOM    885 HG22 VAL A  59      13.351  14.569   9.258  1.00  0.00      AP1    
ATOM    886 HG23 VAL A  59      14.981   7.962 -29.458  1.00  0.00      AP1    
ATOM    887  C   VAL A  59       0.902  -1.905  -2.245  1.00  0.00      AP1  C 
ATOM    888  O   VAL A  59      -5.861   1.835  -4.884  1.00  0.00      AP1  O 
ATOM    889  N   THR A  60       7.151   0.047   5.173  1.00  0.00      AP1  N 
ATOM    890  HN  THR A  60      -7.295  23.926 -25.833  1.00  0.00      AP1    
ATOM    891  CA  THR A  60      -2.204  -1.102  -8.459  1.00  0.00      AP1  C 
ATOM    892  HA  THR A  60     -19.018 -15.105   6.627  1.00  0.00      AP1    
ATOM    893  CB  THR A  60      -6.580  -2.513  -5.214  1.00  0.00      AP1  C 
ATOM    894  HB  THR A  60       1.518  22.275 -13.374  1.00  0.00      AP1    
ATOM    895  OG1 THR A  60      -0.285  -5.386  -2.651  1.00  0.00      AP1  O 
ATOM    896  HG1 THR A  60      14.339  12.870  21.474  1.00  0.00      AP1    
ATOM    897  CG2 THR A  60      -2.017   5.009  -3.459  1.00  0.00      AP1  C 
ATOM    898 HG21 THR A  60     -12.746   3.351  28.176  1.00  0.00      AP1    
ATOM    899 HG22 THR A  60     -13.635  -7.895  -0.187  1.00  0.00      AP1    
ATOM    900 HG23 THR A  60       9.189  31.490 -29.769  1.00  0.00      AP1    
ATOM    901  C   THR A  60       3.343  -3.172   5.562  1.00  0.00      AP1  C 
ATOM    902  O   THR A  60      -0.455  -0.575  -4.465  1.00  0.00      AP1  O 
ATOM    903  N   ASP A  61       2.599   0.896  -3.159  1.00  0.00      AP1  N 
ATOM    904  HN  ASP A  61     -14.392   2.258 -27.048  1.00  0.00      AP1    
ATOM    905  CA  ASP A  61      -5.483   2.277   6.016  1.00  0.00      AP1  C 
ATOM    906  HA  ASP A  61     -13.717   2.059   7.945  1.00  0.00      AP1    
ATOM    907  CB  ASP A  61       0.341  -3.644 -10.080  1.00  0.00      AP1  C 
ATOM    908  HB1 ASP A  61     -19.071   1.257  -6.063  1.00  0.00      AP1    
ATOM    909  HB2 ASP A  61      -7.718  10.931  -7.592  1.00  0.00      AP1    
ATOM    910  CG  ASP A  61      -3.356   0.161  -1.415  1.00  0.00      AP1  C 
ATOM    911  OD1 ASP A  61       8.967  -0.567  -6.696  1.00  0.00      AP1  O 
ATOM    912  OD2 ASP A  61      -1.970   6.265   7.098  1.00  0.00      AP1  O 
ATOM    913  C   ASP A  61       3.697  -0.961   0.226  1.00  0.00      AP1  C 
ATOM    914  O   ASP A  61       3.575  -0.600   8.120  1.00  0.00      AP1  O 
ATOM    915  N   GLU A  62      -6.501  -5.570  -2.515  1.00  0.00      AP1  N 
ATOM    916  HN  GLU A  62     -19.938 -16.780   5.855  1.00  0.00      AP1    
ATOM    917  CA  GLU A  62       1.663  -0.192   3.434  1.00  0.00      AP1  C 
ATOM    918  HA  GLU A  62      -1.959   5.438  -6.815  1.00  0.00      AP1    
ATOM    919  CB  GLU A  62      -2.791  -0.102   6.475  1.00  0.00      AP1  C 
ATOM    920  HB1 GLU A  62      -3.906   0.053   6.104  1.00  0.00      AP1    
ATOM    921  HB2 GLU A  62       0.018  13.309  15.179  1.00  0.00      AP1    
ATOM    922  CG  GLU A  62      -3.383   3.201   4.139  1.00  0.00      AP1  C 
ATOM    923  HG1 GLU A  62      19.920  -2.014  -0.010  1.00  0.00      AP1    
ATOM    924  HG2 GLU A  62       5.911  -4.782  -7.031  1.00  0.00      AP1    
ATOM    925  CD  GLU A  62       5.784   7.329  -0.878  1.00  0.00      AP1  C 
ATOM    926  OE1 GLU A  62       1.582  -6.270  -3.582  1.00  0.00      AP1  O 
ATOM    927  OE2 GLU A  62       4.587  -3.528  10.747  1.00  0.00      AP1  O 
ATOM    928  C   GLU A  62      -0.209  -1.144   0.056  1.00  0.00      AP1  C 
ATOM    929  O   GLU A  62      -2.095   5.243  -4.916  1.00  0.00      AP1  O 
ATOM    930  N   LEU A  63      -7.400  -4.575   1.424  1.00  0.00      AP1  N 
ATOM    931  HN  LEU A  63      13.283 -24.428  45.943  1.00  0.00      AP1    
ATOM    932  CA  LEU A  63      -4.507  -0.244   2.682  1.00  0.00      AP1  C 
ATOM    933  HA  LEU A  63      -4.835  14.490  -4.018  1.00  0.00      AP1    
ATOM    934  CB  LEU A  63      -3.029   5.441   1.754  1.00  0.00      AP1  C 
ATOM    935  HB1 LEU A  63       2.118  -7.618  -1.400  1.00  0.00      AP1    
ATOM    936  HB2 LEU A  63     -16.007  -8.996  -6.531  1.00  0.00      AP1    
ATOM    937  CG  LEU A  63      -1.696  -3.181  -0.242  1.00  0.00      AP1  C 
ATOM    938  HG  LEU A  63      -1.336  -7.740  -6.454  1.00  0.00      AP1    
ATOM    939  CD1 LEU A  63      -2.705  -4.105   4.421  1.00  0.00      AP1  C 
ATOM    940 HD11 LEU A  63       8.533  34.517 -19.543  1.00  0.00      AP1    
ATOM    941 HD12 LEU A  63       9.373   6.012   0.292  1.00  0.00      AP1    
ATOM    942 HD13 LEU A  63       5.040 -29.046  17.650  1.00  0.00      AP1    
ATOM    943  CD2 LEU A  63       8.867  -2.676   5.940  1.00  0.00      AP1  C 
ATOM    944 HD21 LEU A  63      -1.641  -5.841  -9.502  1.00  0.00      AP1    
ATOM    945 HD22 LEU A  63      -1.706  -5.981 -13.617  1.00  0.00      AP1    
ATOM    946 HD23 LEU A  63      34.356   4.106   7.085  1.00  0.00      AP1    
ATOM    947  C   LEU A  63      -1.234  -7.294  -1.554  1.00  0.00      AP1  C 
ATOM    948  O   LEU A  63       1.839   6.234   2.431  1.00  0.00      AP1  O 
ATOM    949  N   VAL A  64       3.815   0.899  -3.468  1.00  0.00      AP1  N 
ATOM    950  HN  VAL A  64     -16.783 -18.641  -2.025  1.00  0.00      AP1    
ATOM    951  CA  VAL A  64       3.427   1.466   4.783  1.00  0.00      AP1  C 
ATOM    952  HA  VAL A  64      24.834   7.608  16.830  1.00  0.00      AP1    
ATOM    953  CB  VAL A  64       0.467  -0.706   4.317  1.00  0.00      AP1  C 
ATOM    954  HB  VAL A  64      -7.228  -5.119  -8.699  1.00  0.00      AP1    
ATOM    955  CG1 VAL A  64       1.154   7.921   2.468  1.00  0.00      AP1  C 
ATOM    956 HG11 VAL A  64       2.806   4.854 -17.327  1.00  0.00      AP1    
ATOM    957 HG12 VAL A  64      16.926 -20.303 -13.871  1.00  0.00      AP1    
ATOM    958 HG13 VAL A  64     -21.666 -18.431  12.976  1.00  0.00      AP1    
ATOM    959  CG2 VAL A  64      -3.627   4.962   1.837  1.00  0.00      AP1  C 
ATOM    960 HG21 VAL A  64     -22.337  -3.881   7.155  1.00  0.00      AP1    
ATOM    961 HG22 VAL A  64      -0.457 -25.413 -29.282  1.00  0.00      AP1    
ATOM    962 HG23 VAL A  64     -15.371   4.992 -11.320  1.00  0.00      AP1    
ATOM    963  C   VAL A  64      -4.710  -0.373  -5.738  1.00  0.00      AP1  C 
ATOM    964  O   VAL A  64       5.438  -3.618   2.434  1.00  0.00      AP1  O 
ATOM    965  N   ILE A  65      -6.464   4.868   6.457  1.00  0.00      AP1  N 
ATOM    966  HN  ILE A  65      -1.066   3.141 -18.254  1.00  0.00      AP1    
ATOM    967  CA  ILE A  65       1.248   3.736   4.161  1.00  0.00      AP1  C 
ATOM    968  HA  ILE A  65      15.376   0.056  15.468  1.00  0.00      AP1    
ATOM    969  CB  ILE A  65       1.477  -3.970  -1.048  1.00  0.00      AP1  C 
ATOM    970  HB  ILE A  65     -14.499  -9.051  14.817  1.00  0.00      AP1    
ATOM    971  CG2 ILE A  65       6.636  -4.062   1.370  1.00  0.00      AP1  C 
ATOM    972 HG21 ILE A  65       6.885 -10.080  -5.936  1.00  0.00      AP1    
ATOM    973 HG22 ILE A  65      -2.427  -5.752   4.829  1.00  0.00      AP1    
ATOM    974 HG23 ILE A  65      -1.632  17.584 -17.497  1.00  0.00      AP1    
ATOM    975  CG1 ILE A  65      -5.096  -4.262   9.667  1.00  0.00      AP1  C 
ATOM    976 HG11 ILE A  65      26.316  16.390   7.419  1.00  0.00      AP1    
ATOM    977 HG12 ILE A  65      11.123 -11.831  -0.461  1.00  0.00      AP1    
ATOM    978  CD  ILE A  65      -4.547   0.223   0.446  1.00  0.00      AP1  C 
ATOM    979  HD1 ILE A  65      21.249   8.554  15.779  1.00  0.00      AP1    
ATOM    980  HD2 ILE A  65     -16.878   5.336   8.385  1.00  0.00      AP1    
ATOM    981  HD3 ILE A  65      -0.629 -27.429   8.134  1.00  0.00      AP1    
ATOM    982  C   ILE A  65      -3.063  -1.981  -4.616  1.00  0.00      AP1  C 
ATOM    983  O   ILE A  65      -5.786  -0.623  -2.184  1.00  0.00      AP1  O 
ATOM    984  N   ALA A  66       3.762   4.992   1.738  1.00  0.00      AP1  N 
ATOM    985  HN  ALA A  66      -4.472  26.131 -30.732  1.00  0.00      AP1    
ATOM    986  CA  ALA A  66      -3.427  -3.828  -2.221  1.00  0.00      AP1  C 
ATOM    987  HA  ALA A  66      -4.615 -13.831 -21.329  1.00  0.00      AP1    
ATOM    988  CB  ALA A  66       0.250  -1.927  -6.122  1.00  0.00      AP1  C 
ATOM    989  HB1 ALA A  66      14.744 -11.647   4.624  1.00  0.00      AP1    
ATOM    990  HB2 ALA A  66      -0.563 -20.187   0.233  1.00  0.00      AP1    
ATOM    991  HB3 ALA A  66       5.309   6.743  -1.628  1.00  0.00      AP1    
ATOM    992  C   ALA A  66       2.992  -6.262  -3.134  1.00  0.00      AP1  C 
ATOM    993  O   ALA A  66       6.270   0.099   4.824  1.00  0.00      AP1  O 
ATOM    994  N   LEU A  67       1.944  -2.227  -2.303  1.00  0.00      AP1  N 
ATOM    995  HN  LEU A  67     -11.442  10.602 -21.261  1.00  0.00      AP1    
ATOM    996  CA  LEU A  67       1.759  -0.655  -2.400  1.00  0.00      AP1  C 
ATOM    997  HA  LEU A  67      19.237  10.211 -30.943  1.00  0.00      AP1    
ATOM    998  CB  LEU A  67       3.633  -2.210  -0.685  1.00  0.00      AP1  C 
ATOM    999  HB1 LEU A  67     -23.573 -10.092  14.673  1.00  0.00      AP1    
ATOM   1000  HB2 LEU A  67      -4.955  13.809  10.108  1.00  0.00      AP1    
ATOM   1001  CG  LEU A  67      -7.001  -0.121   1.553  1.00  0.00      AP1  C 
ATOM   1002  HG  LEU A  67     -12.484   3.330  -6.466  1.00  0.00      AP1    
ATOM   1003  CD1 LEU A  67       0.141  -3.130  -0.060  1.00  0.00      AP1  C 
ATOM   1004 HD11 LEU A  67      34.483  -0.333  -8.279  1.00  0.00      AP1    
ATOM   1005 HD12 LEU A  67      -4.812 -36.591  -9.550  1.00  0.00      AP1    
ATOM   1006 HD13 LEU A  67     -14.631 -21.134 -12.884  1.00  0.00      AP1    
ATOM   1007  CD2 LEU A  67      -5.805   5.288   3.245  1.00  0.00      AP1  C 
ATOM   1008 HD21 LEU A  67      -2.272   4.057   7.125  1.00  0.00      AP1    
ATOM   1009 HD22 LEU A  67      -9.584  10.194   3.892  1.00  0.00      AP1    
ATOM   1010 HD23 LEU A  67      17.850   3.839   1.060  1.00  0.00      AP1    
ATOM   1011  C   LEU A  67       2.558   2.908  -2.227  1.00  0.00      AP1  C 
ATOM   1012  O   LEU A  67      -2.154  -3.713  -3.649  1.00  0.00      AP1  O 
ATOM   1013  N   VAL A  68       4.756  -0.118   1.443  1.00  0.00      AP1  N 
ATOM   1014  HN  VAL A  68       7.489  -0.652  21.444  1.00  0.00      AP1    
ATOM   1015  CA  VAL A  68      -1.430   6.489   4.612  1.00  0.00      AP1  C 
ATOM   1016  HA  VAL A  68       9.048   9.504  20.198  1.00  0.00      AP1    
ATOM   1017  CB  VAL A  68       0.944   1.955  -1.631  1.00  0.00      AP1  C 
ATOM   1018  HB  VAL A  68      -3.487  -1.559  -0.741  1.00  0.00      AP1    
ATOM   1019  CG1 VAL A  68      -7.080  -0.818   2.213  1.00  0.00      AP1  C 
ATOM   1020 HG11 VAL A  68      15.405   6.704   7.828  1.00  0.00      AP1    
ATOM   1021 HG12 VAL A  68       6.056  -7.861 -12.008  1.00  0.00      AP1    
ATOM   1022 HG13 VAL A  68      -8.421  42.402 -31.865  1.00  0.00      AP1    
ATOM   1023  CG2 VAL A  68       9.601   3.966  -3.185  1.00  0.00      AP1  C 
ATOM   1024 HG21 VAL A  68       5.309   0.791  18.234  1.00  0.00      AP1    
ATOM   1025 HG22 VAL A  68      -2.062  -8.366 -16.054  1.00  0.00      AP1    
ATOM   1026 HG23 VAL A  68      18.884   2.370  23.004  1.00  0.00      AP1    
ATOM   1027  C   VAL A  68       0.571  -0.657  -1.635  1.00  0.00      AP1  C 
ATOM   1028  O   VAL A  68       0.191   1.160  -0.005  1.00  0.00      AP1  O 
ATOM   1029  N   LYS A  69       0.050   0.235  -6.437  1.00  0.00      AP1  N 
ATOM   1030  HN  LYS A  69     -13.296   8.395  -6.229  1.00  0.00      AP1    
ATOM   1031  CA  LYS A  69       6.649   2.143  -6.083  1.00  0.00      AP1  C 
ATOM   1032  HA  LYS A  69       5.513  21.365  -8.718  1.00  0.00      AP1    
ATOM   1033  CB  LYS A  69       3.139  -0.403  -0.135  1.00  0.00      AP1  C 
ATOM   1034  HB1 LYS A  69       9.136  -9.223 -29.126  1.00  0.00      AP1    
ATOM   1035  HB2 LYS A  69      15.827  19.650 -18.209  1.00  0.00      AP1    
ATOM   1036  CG  LYS A  69       2.296  -4.052  -0.365  1.00  0.00      AP1  C 
ATOM   1037  HG1 LYS A  69      17.511  -8.974 -26.380  1.00  0.00      AP1    
ATOM   1038  HG2 LYS A  69      -1.625 -11.523   8.189  1.00  0.00      AP1    
ATOM   1039  CD  LYS A  69       4.432   1.828 -10.172  1.00  0.00      AP1  C 
ATOM   1040  HD1 LYS A  69      -6.967   9.463 -30.481  1.00  0.00      AP1    
ATOM   1041  HD2 LYS A  69      17.317   8.747  18.558  1.00  0.00      AP1    
ATOM   1042  CE  LYS A  69      -1.712  -1.590  -2.230  1.00  0.00      AP1  C 
ATOM   1043  HE1 LYS A  69       0.292  -8.482  18.571  1.00  0.00      AP1    
ATOM   1044  HE2 LYS A  69       2.914 -11.630   9.488  1.00  0.00      AP1    
ATOM   1045  NZ  LYS A  69       4.526   2.297   2.261  1.00  0.00      AP1  N 
ATOM   1046  HZ1 LYS A  69      -0.672   4.233  10.862  1.00  0.00      AP1    
ATOM   1047  HZ2 LYS A  69       5.864   4.215  32.175  1.00  0.00      AP1    
ATOM   1048  HZ3 LYS A  69       8.446  -8.596 -11.278  1.00  0.00      AP1    
ATOM   1049  C   LYS A  69       1.278 -12.321   2.576  1.00  0.00      AP1  C 
ATOM   1050  O   LYS A  69      -0.010  -3.884  -0.778  1.00  0.00      AP1  O 
ATOM   1051  N   GLU A  70      -2.083  -1.676  -0.750  1.00  0.00      AP1  N 
ATOM   1052  HN  GLU A  70     -13.734  18.253  18.131  1.00  0.00      AP1    
ATOM   1053  CA  GLU A  70       0.012  -1.005  -6.903  1.00  0.00      AP1  C 
ATOM   1054  HA  GLU A  70      -0.457   4.807  -7.470  1.00  0.00      AP1    
ATOM   1055  CB  GLU A  70      -0.767   1.533  -1.416  1.00  0.00      AP1  C 
ATOM   1056  HB1 GLU A  70     -12.357 -23.780  -5.393  1.00  0.00      AP1    
ATOM   1057  HB2 GLU A  70       7.363   0.214   5.310  1.00  0.00      AP1    
ATOM   1058  CG  GLU A  70      -4.792   6.061  -4.335  1.00  0.00      AP1  C 
ATOM   1059  HG1 GLU A  70      23.114   2.745  22.290  1.00  0.00      AP1    
ATOM   1060  HG2 GLU A  70      25.606 -11.934  -8.571  1.00  0.00      AP1    
ATOM   1061  CD  GLU A  70       2.287  -3.485  -2.277  1.00  0.00      AP1  C 
ATOM   1062  OE1 GLU A  70      -3.944  -1.476   3.616  1.00  0.00      AP1  O 
ATOM   1063  OE2 GLU A  70      -0.417  -1.168   0.146  1.00  0.00      AP1  O 
ATOM   1064  C   GLU A  70      -3.118   6.913  -0.015  1.00  0.00      AP1  C 
ATOM   1065  O   GLU A  70      -4.390   3.092   8.130  1.00  0.00      AP1  O 
ATOM   1066  N   ARG A  71       6.754   1.368   0.947  1.00  0.00      AP1  N 
ATOM   1067  HN  ARG A  71     -10.539  -2.133   3.384  1.00  0.00      AP1    
ATOM   1068  CA  ARG A  71       2.195  -3.202   4.586  1.00  0.00      AP1  C 
ATOM   1069  HA  ARG A  71      -2.937 -12.332  11.849  1.00  0.00      AP1    
ATOM   1070  CB  ARG A  71      -0.995   2.114  -1.607  1.00  0.00      AP1  C 
ATOM   1071  HB1 ARG A  71      11.428   2.699 -16.974  1.00  0.00      AP1    
ATOM   1072  HB2 ARG A  71      17.482 -24.298  10.441  1.00  0.00      AP1    
ATOM   1073  CG  ARG A  71      -6.908   1.586  -1.939  1.00  0.00      AP1  C 
ATOM   1074  HG1 ARG A  71       4.734  -4.371 -10.610  1.00  0.00      AP1    
ATOM   1075  HG2 ARG A  71      -8.720   8.798   3.507  1.00  0.00      AP1    
ATOM   1076  CD  ARG A  71      -2.801  -2.680  -4.958  1.00  0.00      AP1  C 
ATOM   1077  HD1 ARG A  71      -6.830   4.697   4.588  1.00  0.00      AP1    
ATOM   1078  HD2 ARG A  71       9.369   4.297  16.572  1.00  0.00      AP1    
ATOM   1079  NE  ARG A  71       3.861  -2.588  -0.613  1.00  0.00      AP1  N 
ATOM   1080  HE  ARG A  71      16.759  16.875  -9.525  1.00  0.00      AP1    
ATOM   1081  CZ  ARG A  71      -2.418   0.446  -2.411  1.00  0.00      AP1  C 
ATOM   1082  NH1 ARG A  71       0.589   6.008  -9.982  1.00  0.00      AP1  N 
ATOM   1083 HH11 ARG A  71      12.035 -11.405 -10.963  1.00  0.00      AP1    
ATOM   1084 HH12 ARG A  71      11.967   0.835 -20.616  1.00  0.00      AP1    
ATOM   1085  NH2 ARG A  71       3.127  -5.932  -3.921  1.00  0.00      AP1  N 
ATOM   1086 HH21 ARG A  71      15.031 -22.994  36.090  1.00  0.00      AP1    
ATOM   1087 HH22 ARG A  71      -5.370   0.261  -8.292  1.00  0.00      AP1    
ATOM   1088  C   ARG A  71      -0.590  -1.842   2.453  1.00  0.00      AP1  C 
ATOM   1089  O   ARG A  71      -2.733   0.047   0.232  1.00  0.00      AP1  O 
ATOM   1090  N   ILE A  72       6.937  -1.213   5.338  1.00  0.00      AP1  N 
ATOM   1091  HN  ILE A  72     -11.655   2.042  -1.496  1.00  0.00      AP1    
ATOM   1092  CA  ILE A  72      -1.663  -3.915   5.103  1.00  0.00      AP1  C 
ATOM   1093  HA  ILE A  72      -2.470  -0.192   8.194  1.00  0.00      AP1    
ATOM   1094  CB  ILE A  72       0.675  -2.026  -3.175  1.00  0.00      AP1  C 
ATOM   1095  HB  ILE A  72       5.868   4.094   8.687  1.00  0.00      AP1    
ATOM   1096  CG2 ILE A  72       6.099  -4.733  -1.280  1.00  0.00      AP1  C 
ATOM   1097 HG21 ILE A  72     -15.073  -5.670  21.918  1.00  0.00      AP1    
ATOM   1098 HG22 ILE A  72      13.455   0.260   4.204  1.00  0.00      AP1    
ATOM   1099 HG23 ILE A  72      -8.756   4.147  -4.647  1.00  0.00      AP1    
ATOM   1100  CG1 ILE A  72       5.291   4.242   3.878  1.00  0.00      AP1  C 
ATOM   1101 HG11 ILE A  72     -27.948 -11.479 -10.989  1.00  0.00      AP1    
ATOM   1102 HG12 ILE A  72       0.399  18.737  11.590  1.00  0.00      AP1    
ATOM   1103  CD  ILE A  72      -0.984  -2.782   2.131  1.00  0.00      AP1  C 
ATOM   1104  HD1 ILE A  72      30.082 -16.539   0.367  1.00  0.00      AP1    
ATOM   1105  HD2 ILE A  72      20.898  16.812  11.557  1.00  0.00      AP1    
ATOM   1106  HD3 ILE A  72     -16.616 -15.280 -14.079  1.00  0.00      AP1    
ATOM   1107  C   ILE A  72       1.966   0.469   3.774  1.00  0.00      AP1  C 
ATOM   1108  O   ILE A  72       2.859   0.883  -8.045  1.00  0.00      AP1  O 
ATOM   1109  N   ALA A  73      -3.541   6.017  -1.266  1.00  0.00      AP1  N 
ATOM   1110  HN  ALA A  73       2.365 -16.195   1.447  1.00  0.00      AP1    
ATOM   1111  CA  ALA A  73       0.435   2.143  -0.434  1.00  0.00      AP1  C 
ATOM   1112  HA  ALA A  73     -20.108   8.849  26.781  1.00  0.00      AP1    
ATOM   1113  CB  ALA A  73       4.601  -6.909   0.612  1.00  0.00      AP1  C 
ATOM   1114  HB1 ALA A  73      17.929   8.272   0.254  1.00  0.00      AP1    
ATOM   1115  HB2 ALA A  73       6.678   8.324  42.600  1.00  0.00      AP1    
ATOM   1116  HB3 ALA A  73     -25.867   6.181  20.806  1.00  0.00      AP1    
ATOM   1117  C   ALA A  73       1.908   3.551   1.439  1.00  0.00      AP1  C 
ATOM   1118  O   ALA A  73       1.596  -3.313   7.131  1.00  0.00      AP1  O 
ATOM   1119  N   GLN A  74       1.890  -4.660   3.211  1.00  0.00      AP1  N 
ATOM   1120  HN  GLN A  74      -8.799   7.987   1.757  1.00  0.00      AP1    
ATOM   1121  CA  GLN A  74      -9.975  -1.852   1.190  1.00  0.00      AP1  C 
ATOM   1122  HA  GLN A  74      -0.577 -17.254  -3.136  1.00  0.00      AP1    
ATOM   1123  CB  GLN A  74      -3.695  -2.651   3.100  1.00  0.00      AP1  C 
ATOM   1124  HB1 GLN A  74      -1.340  27.674   8.853  1.00  0.00      AP1    
ATOM   1125  HB2 GLN A  74       3.199  -5.507  -2.231  1.00  0.00      AP1    
ATOM   1126  CG  GLN A  74      -0.936  -4.505  -0.078  1.00  0.00      AP1  C 
ATOM   1127  HG1 GLN A  74     -17.096  29.117  -0.431  1.00  0.00      AP1    
ATOM   1128  HG2 GLN A  74     -16.350  15.045  23.331  1.00  0.00      AP1    
ATOM   1129  CD  GLN A  74       8.968   0.759   2.179  1.00  0.00      AP1  C 
ATOM   1130  OE1 GLN A  74      -6.560  -2.107   2.320  1.00  0.00      AP1  O 
ATOM   1131  NE2 GLN A  74      -0.173  -3.118   2.249  1.00  0.00      AP1  N 
ATOM   1132 HE21 GLN A  74      24.680 -17.090   1.742  1.00  0.00      AP1    
ATOM   1133 HE22 GLN A  74      -1.247  19.608   3.995  1.00  0.00      AP1    
ATOM   1134  C   GLN A  74      -4.402   1.970  -2.337  1.00  0.00      AP1  C 
ATOM   1135  O   GLN A  74       4.325   0.265   0.091  1.00  0.00      AP1  O 
ATOM   1136  N   GLU A  75       2.476   2.753   3.862  1.00  0.00      AP1  N 
ATOM   1137  HN  GLU A  75       1.453  13.026  -4.956  1.00  0.00      AP1    
ATOM   1138  CA  GLU A  75       1.508   5.845   1.513  1.00  0.00      AP1  C 
ATOM   1139  HA  GLU A  75     -10.460 -27.471  -5.158  1.00  0.00      AP1    
ATOM   1140  CB  GLU A  75       2.202  -5.357  -2.946  1.00  0.00      AP1  C 
ATOM   1141  HB1 GLU A  75       0.324 -13.932   7.159  1.00  0.00      AP1    
ATOM   1142  HB2 GLU A  75      -1.871  12.717  12.323  1.00  0.00      AP1    
ATOM   1143  CG  GLU A  75      -1.505   0.299   4.859  1.00  0.00      AP1  C 
ATOM   1144  HG1 GLU A  75       7.525  -3.392   6.791  1.00  0.00      AP1    
ATOM   1145  HG2 GLU A  75       2.336   0.959  -4.536  1.00  0.00      AP1    
ATOM   1146  CD  GLU A  75       1.497  -2.814   3.321  1.00  0.00      AP1  C 
ATOM   1147  OE1 GLU A  75      -0.860   3.759  -0.812  1.00  0.00      AP1  O 
ATOM   1148  OE2 GLU A  75       5.526   6.408   2.995  1.00  0.00      AP1  O 
ATOM   1149  C   GLU A  75      -5.153  -7.379   5.294  1.00  0.00      AP1  C 
ATOM   1150  O   GLU A  75      -1.608   1.837  -5.538  1.00  0.00      AP1  O 
ATOM   1151  N   ASP A  76       0.178 -11.258  -1.432  1.00  0.00      AP1  N 
ATOM   1152  HN  ASP A  76      24.060 -14.130 -34.769  1.00  0.00      AP1    
ATOM   1153  CA  ASP A  76      -3.139   4.974  -1.363  1.00  0.00      AP1  C 
ATOM   1154  HA  ASP A  76      -5.792   5.207  -3.230  1.00  0.00      AP1    
ATOM   1155  CB  ASP A  76       3.866  -1.067   0.508  1.00  0.00      AP1  C 
ATOM   1156  HB1 ASP A  76      -0.231   5.810   4.748  1.00  0.00      AP1    
ATOM   1157  HB2 ASP A  76      -5.256  -4.933   8.857  1.00  0.00      AP1    
ATOM   1158  CG  ASP A  76       3.810  -3.411  -4.018  1.00  0.00      AP1  C 
ATOM   1159  OD1 ASP A  76       3.278   1.310   4.924  1.00  0.00      AP1  O 
ATOM   1160  OD2 ASP A  76       0.568   2.829  -4.039  1.00  0.00      AP1  O 
ATOM   1161  C   ASP A  76      -0.447  -3.820  -3.830  1.00  0.00      AP1  C 
ATOM   1162  O   ASP A  76      -1.159   3.657   4.724  1.00  0.00      AP1  O 
ATOM   1163  N   CYS A  77      -5.718  -0.933  -1.077  1.00  0.00      AP1  N 
ATOM   1164  HN  CYS A  77     -27.497 -13.198  -4.542  1.00  0.00      AP1    
ATOM   1165  CA  CYS A  77       4.291  -0.253  -3.288  1.00  0.00      AP1  C 
ATOM   1166  HA  CYS A  77      17.272   6.041  18.457  1.00  0.00      AP1    
ATOM   1167  CB  CYS A  77       2.498  -1.548  -1.473  1.00  0.00      AP1  C 
ATOM   1168  HB1 CYS A  77      -0.757  -6.340   7.577  1.00  0.00      AP1    
ATOM   1169  HB2 CYS A  77     -32.827   3.221   4.548  1.00  0.00      AP1    
ATOM   1170  SG  CYS A  77      -0.817   4.084   3.223  1.00  0.00      AP1  S 
ATOM   1171  HG1 CYS A  77     -15.402 -16.564 -13.121  1.00  0.00      AP1    
ATOM   1172  C   CYS A  77       1.482   0.255   1.814  1.00  0.00      AP1  C 
ATOM   1173  O   CYS A  77      -3.409  -2.617   9.553  1.00  0.00      AP1  O 
ATOM   1174  N   ARG A  78      -7.688  -0.478  -3.606  1.00  0.00      AP1  N 
ATOM   1175  HN  ARG A  78      -0.613  -2.719  14.621  1.00  0.00      AP1    
ATOM   1176  CA  ARG A  78       1.591   3.867  -3.835  1.00  0.00      AP1  C 
ATOM   1177  HA  ARG A  78      -2.946 -20.247 -18.495  1.00  0.00      AP1    
ATOM   1178  CB  ARG A  78      -1.232  -1.171  -2.406  1.00  0.00      AP1  C 
ATOM   1179  HB1 ARG A  78     -46.642  -1.837   1.431  1.00  0.00      AP1    
ATOM   1180  HB2 ARG A  78      -8.576   4.419  -4.222  1.00  0.00      AP1    
ATOM   1181  CG  ARG A  78      -3.202  -5.655  -1.835  1.00  0.00      AP1  C 
ATOM   1182  HG1 ARG A  78       1.056   8.709 -11.647  1.00  0.00      AP1    
ATOM   1183  HG2 ARG A  78     -20.221 -19.170 -12.040  1.00  0.00      AP1    
ATOM   1184  CD  ARG A  78       7.162  -1.380   1.799  1.00  0.00      AP1  C 
ATOM   1185  HD1 ARG A  78       4.239  20.884   4.259  1.00  0.00      AP1    
ATOM   1186  HD2 ARG A  78      33.278   6.441 -16.606  1.00  0.00      AP1    
ATOM   1187  NE  ARG A  78       5.897   3.599  -3.285  1.00  0.00      AP1  N 
ATOM   1188  HE  ARG A  78     -16.345  -9.246   6.514  1.00  0.00      AP1    
ATOM   1189  CZ  ARG A  78       8.629  -3.877  -8.553  1.00  0.00      AP1  C 
ATOM   1190  NH1 ARG A  78      -1.529  -6.378   5.866  1.00  0.00      AP1  N 
ATOM   1191 HH11 ARG A  78     -14.145  15.293 -14.149  1.00  0.00      AP1    
ATOM   1192 HH12 ARG A  78      10.153  -4.425  13.516  1.00  0.00      AP1    
ATOM   1193  NH2 ARG A  78      -2.762   5.388  -3.233  1.00  0.00      AP1  N 
ATOM   1194 HH21 ARG A  78      -6.482   1.267  -3.985  1.00  0.00      AP1    
ATOM   1195 HH22 ARG A  78      22.216   2.600   0.363  1.00  0.00      AP1    
ATOM   1196  C   ARG A  78       2.866  10.236  -9.616  1.00  0.00      AP1  C 
ATOM   1197  O   ARG A  78       7.683   3.751   1.965  1.00  0.00      AP1  O 
ATOM   1198  N   ASN A  79      -1.889  -0.434  -3.970  1.00  0.00      AP1  N 
ATOM   1199  HN  ASN A  79       8.680   2.639   2.453  1.00  0.00      AP1    
ATOM   1200  CA  ASN A  79       7.273  -3.631   5.366  1.00  0.00      AP1  C 
ATOM   1201  HA  ASN A  79      30.208 -18.724   0.623  1.00  0.00      AP1    
ATOM   1202  CB  ASN A  79      -4.276  -4.311  -1.442  1.00  0.00      AP1  C 
ATOM   1203  HB1 ASN A  79     -24.325   1.752   9.153  1.00  0.00      AP1    
ATOM   1204  HB2 ASN A  79      -0.596 -11.303   5.843  1.00  0.00      AP1    
ATOM   1205  CG  ASN A  79       1.745   2.099   0.467  1.00  0.00      AP1  C 
ATOM   1206  OD1 ASN A  79      -2.116  -0.074  -4.359  1.00  0.00      AP1  O 
ATOM   1207  ND2 ASN A  79      -4.768   1.773  -1.232  1.00  0.00      AP1  N 
ATOM   1208 HD21 ASN A  79     -10.939  38.042  -9.795  1.00  0.00      AP1    
ATOM   1209 HD22 ASN A  79     -20.881  -9.924   4.541  1.00  0.00      AP1    
ATOM   1210  C   ASN A  79       2.452   6.267  -1.909  1.00  0.00      AP1  C 
ATOM   1211  O   ASN A  79      -3.409   1.829   2.657  1.00  0.00      AP1  O 
ATOM   1212  N   GLY A  80       4.241   1.957   4.201  1.00  0.00      AP1  N 
ATOM   1213  HN  GLY A  80       2.652  -4.770   5.039  1.00  0.00      AP1    
ATOM   1214  CA  GLY A  80       4.109  -7.792   3.012  1.00  0.00      AP1  C 
ATOM   1215  HA1 GLY A  80       4.900   9.189  -9.742  1.00  0.00      AP1    
ATOM   1216  HA2 GLY A  80       2.109  -8.675  -7.903  1.00  0.00      AP1    
ATOM   1217  C   GLY A  80      -3.945   7.721  -2.817  1.00  0.00      AP1  C 
ATOM   1218  O   GLY A  80       0.617  -5.367  -1.751  1.00  0.00      AP1  O 
ATOM   1219  N   PHE A  81      -0.574  -4.050  -1.074  1.00  0.00      AP1  N 
ATOM   1220  HN  PHE A  81     -18.166   9.064  -9.674  1.00  0.00      AP1    
ATOM   1221  CA  PHE A  81      -4.507  -2.860  -1.171  1.00  0.00      AP1  C 
ATOM   1222  HA  PHE A  81       6.353   7.815  -8.067  1.00  0.00      AP1    
ATOM   1223  CB  PHE A  81      -5.206  -6.081   2.714  1.00  0.00      AP1  C 
ATOM   1224  HB1 PHE A  81      38.973 -17.159  10.161  1.00  0.00      AP1    
ATOM   1225  HB2 PHE A  81      22.547  -2.730  -0.106  1.00  0.00      AP1    
ATOM   1226  CG  PHE A  81      -0.412  -2.131  -2.010  1.00  0.00      AP1  C 
ATOM   1227  CD1 PHE A  81       5.213   7.543   1.844  1.00  0.00      AP1  C 
ATOM   1228  HD1 PHE A  81     -19.126   9.694 -12.109  1.00  0.00      AP1    
ATOM   1229  CE1 PHE A  81       3.995  -0.893   1.943  1.00  0.00      AP1  C 
ATOM   1230  HE1 PHE A  81     -17.381 -15.436  -3.975  1.00  0.00      AP1    
ATOM   1231  CZ  PHE A  81      -0.532   5.633  -2.723  1.00  0.00      AP1  C 
ATOM   1232  HZ  PHE A  81      -7.369   4.881 -18.825  1.00  0.00      AP1    
ATOM   1233  CD2 PHE A  81      -1.682   5.976   2.223  1.00  0.00      AP1  C 
ATOM   1234  HD2 PHE A  81      12.953   7.400  -5.354  1.00  0.00      AP1    
ATOM   1235  CE2 PHE A  81      -9.168  -5.147  -1.282  1.00  0.00      AP1  C 
ATOM   1236  HE2 PHE A  81      -7.029  24.271   3.852  1.00  0.00      AP1    
ATOM   1237  C   PHE A  81      -6.435  -3.563   4.275  1.00  0.00      AP1  C 
ATOM   1238  O   PHE A  81      -0.976  -4.787   8.213  1.00  0.00      AP1  O 
ATOM   1239  N   LEU A  82      -1.940  -3.544  -1.640  1.00  0.00      AP1  N 
ATOM   1240  HN  LEU A  82      38.193   7.621 -22.837  1.00  0.00      AP1    
ATOM   1241  CA  LEU A  82      -2.017  -0.415   0.357  1.00  0.00      AP1  C 
ATOM   1242  HA  LEU A  82       8.129  22.816 -10.166  1.00  0.00      AP1    
ATOM   1243  CB  LEU A  82       1.228  -1.605   2.001  1.00  0.00      AP1  C 
ATOM   1244  HB1 LEU A  82      13.670 -31.895  -1.363  1.00  0.00      AP1    
ATOM   1245  HB2 LEU A  82     -19.509  20.224   3.971  1.00  0.00      AP1    
ATOM   1246  CG  LEU A  82       2.850   1.860  -3.557  1.00  0.00      AP1  C 
ATOM   1247  HG  LEU A  82      23.153  -1.789 -39.736  1.00  0.00      AP1    
ATOM   1248  CD1 LEU A  82      -1.818  -2.600  -3.010  1.00  0.00      AP1  C 
ATOM   1249 HD11 LEU A  82      -9.030  23.202  -7.953  1.00  0.00      AP1    
ATOM   1250 HD12 LEU A  82     -19.983   4.721   4.031  1.00  0.00      AP1    
ATOM   1251 HD13 LEU A  82      -0.773 -20.572  -0.246  1.00  0.00      AP1    
ATOM   1252  CD2 LEU A  82       4.808  -6.476   7.247  1.00  0.00      AP1  C 
ATOM   1253 HD21 LEU A  82       9.112  -6.392   7.854  1.00  0.00      AP1    
ATOM   1254 HD22 LEU A  82     -12.469   5.417   3.020  1.00  0.00      AP1    
ATOM   1255 HD23 LEU A  82       4.427   5.501  11.039  1.00  0.00      AP1    
ATOM   1256  C   LEU A  82      -0.248   4.029  -9.393  1.00  0.00      AP1  C 
ATOM   1257  O   LEU A  82      -7.678   0.686   3.152  1.00  0.00      AP1  O 
ATOM   1258  N   LEU A  83      -3.619  -1.026   7.253  1.00  0.00      AP1  N 
ATOM   1259  HN  LEU A  83     -30.650  10.513  -7.947  1.00  0.00      AP1    
ATOM   1260  CA  LEU A  83      -5.368   2.411   0.135  1.00  0.00      AP1  C 
ATOM   1261  HA  LEU A  83       3.442  10.544  14.167  1.00  0.00      AP1    
ATOM   1262  CB  LEU A  83       0.898  -1.864   2.529  1.00  0.00      AP1  C 
ATOM   1263  HB1 LEU A  83     -11.425 -25.084  14.450  1.00  0.00      AP1    
ATOM   1264  HB2 LEU A  83       6.920 -15.767 -26.113  1.00  0.00      AP1    
ATOM   1265  CG  LEU A  83      -0.762   4.773   1.341  1.00  0.00      AP1  C 
ATOM   1266  HG  LEU A  83      21.319 -22.018  -2.274  1.00  0.00      AP1    
ATOM   1267  CD1 LEU A  83      -1.130  -4.995   3.811  1.00  0.00      AP1  C 
ATOM   1268 HD11 LEU A  83       3.200  16.821  -3.697  1.00  0.00      AP1    
ATOM   1269 HD12 LEU A  83      10.469   0.620   2.077  1.00  0.00      AP1    
ATOM   1270 HD13 LEU A  83     -10.721   9.282  13.107  1.00  0.00      AP1    
ATOM   1271  CD2 LEU A  83      -2.849   2.533   0.018  1.00  0.00      AP1  C 
ATOM   1272 HD21 LEU A  83       8.912 -15.242  -9.219  1.00  0.00      AP1    
ATOM   1273 HD22 LEU A  83     -10.897  20.577  -5.311  1.00  0.00      AP1    
ATOM   1274 HD23 LEU A  83      -5.313   3.118 -19.084  1.00  0.00      AP1    
ATOM   1275  C   LEU A  83      -0.205   2.657   1.167  1.00  0.00      AP1  C 
ATOM   1276  O   LEU A  83       2.870  -0.945  -1.442  1.00  0.00      AP1  O 
ATOM   1277  N   ASP A  84       3.876  -2.399  -6.065  1.00  0.00      AP1  N 
ATOM   1278  HN  ASP A  84      -4.349   9.624  34.422  1.00  0.00      AP1    
ATOM   1279  CA  ASP A  84      -6.686  -5.727  -0.205  1.00  0.00      AP1  C 
ATOM   1280  HA  ASP A  84       1.643   2.090  -0.123  1.00  0.00      AP1    
ATOM   1281  CB  ASP A  84       3.365   5.349  -1.728  1.00  0.00      AP1  C 
ATOM   1282  HB1 ASP A  84     -12.137  17.000  -7.430  1.00  0.00      AP1    
ATOM   1283  HB2 ASP A  84     -24.449  10.775  16.347  1.00  0.00      AP1    
ATOM   1284  CG  ASP A  84      -3.604   3.643  -4.886  1.00  0.00      AP1  C 
ATOM   1285  OD1 ASP A  84       2.096  -1.990  -7.808  1.00  0.00      AP1  O 
ATOM   1286  OD2 ASP A  84      -6.999  -5.500 -10.248  1.00  0.00      AP1  O 
ATOM   1287  C   ASP A  84       5.691 -10.370   0.250  1.00  0.00      AP1  C 
ATOM   1288  O   ASP A  84      -1.125  -5.560  -0.351  1.00  0.00      AP1  O 
ATOM   1289  N   GLY A  85       4.273   0.144   5.297  1.00  0.00      AP1  N 
ATOM   1290  HN  GLY A  85      30.296   5.520  29.423  1.00  0.00      AP1    
ATOM   1291  CA  GLY A  85      -0.831  -3.950   1.496  1.00  0.00      AP1  C 
ATOM   1292  HA1 GLY A  85       4.912  14.207  26.718  1.00  0.00      AP1    
ATOM   1293  HA2 GLY A  85       5.407 -34.782  15.067  1.00  0.00      AP1    
ATOM   1294  C   GLY A  85       4.541  -3.838   1.297  1.00  0.00      AP1  C 
ATOM   1295  O   GLY A  85       0.466   5.205   0.548  1.00  0.00      AP1  O 
ATOM   1296  N   PHE A  86      -0.924  -6.408   2.749  1.00  0.00      AP1  N 
ATOM   1297  HN  PHE A  86      -1.397  -6.886  -7.068  1.00  0.00      AP1    
ATOM   1298  CA  PHE A  86       9.254   3.955   0.546  1.00  0.00      AP1  C 
ATOM   1299  HA  PHE A  86      59.539   9.447  -3.772  1.00  0.00      AP1    
ATOM   1300  CB  PHE A  86      -0.391   0.538   6.210  1.00  0.00      AP1  C 
ATOM   1301  HB1 PHE A  86       7.705  27.833  -5.375  1.00  0.00      AP1    
ATOM   1302  HB2 PHE A  86       6.281  13.562  -2.549  1.00  0.00      AP1    
ATOM   1303  CG  PHE A  86      -2.080   5.030   8.345  1.00  0.00      AP1  C 
ATOM   1304  CD1 PHE A  86      -0.684   3.494   4.991  1.00  0.00      AP1  C 
ATOM   1305  HD1 PHE A  86      -7.561   3.233   6.600  1.00  0.00      AP1    
ATOM   1306  CE1 PHE A  86       5.465  -1.702   0.576  1.00  0.00      AP1  C 
ATOM   1307  HE1 PHE A  86      24.364   4.893  -7.028  1.00  0.00      AP1    
ATOM   1308  CZ  PHE A  86      -1.646   0.714   1.564  1.00  0.00      AP1  C 
ATOM   1309  HZ  PHE A  86      32.239 -12.926  -7.909  1.00  0.00      AP1    
ATOM   1310  CD2 PHE A  86       1.405  -5.160  -2.127  1.00  0.00      AP1  C 
ATOM   1311  HD2 PHE A  86       2.804   4.113  17.636  1.00  0.00      AP1    
ATOM   1312  CE2 PHE A  86      -2.716   0.027   5.197  1.00  0.00      AP1  C 
ATOM   1313  HE2 PHE A  86      -1.980  14.377 -24.562  1.00  0.00      AP1    
ATOM   1314  C   PHE A  86     -10.370   0.930   7.232  1.00  0.00      AP1  C 
ATOM   1315  O   PHE A  86      -7.544  -1.112  -3.573  1.00  0.00      AP1  O 
ATOM   1316  N   PRO A  87      -4.902  -2.994   2.041  1.00  0.00      AP1  N 
ATOM   1317  CD  PRO A  87       8.646  -4.421   1.936  1.00  0.00      AP1  C 
ATOM   1318  HD1 PRO A  87     -10.426 -24.164  -7.370  1.00  0.00      AP1    
ATOM   1319  HD2 PRO A  87      17.062 -20.872  20.865  1.00  0.00      AP1    
ATOM   1320  CA  PRO A  87       5.562  -6.173   5.800  1.00  0.00      AP1  C 
ATOM   1321  HA  PRO A  87       3.868   1.790   9.271  1.00  0.00      AP1    
ATOM   1322  CB  PRO A  87      -9.503   1.651   6.155  1.00  0.00      AP1  C 
ATOM   1323  HB1 PRO A  87       9.829  18.020  -0.085  1.00  0.00      AP1    
ATOM   1324  HB2 PRO A  87      29.442 -25.789   4.015  1.00  0.00      AP1    
ATOM   1325  CG  PRO A  87       4.660   1.985   1.710  1.00  0.00      AP1  C 
ATOM   1326  HG1 PRO A  87      -8.918  -0.136 -15.246  1.00  0.00      AP1    
ATOM   1327  HG2 PRO A  87      10.993  10.579  -6.267  1.00  0.00      AP1    
ATOM   1328  C   PRO A  87       5.251  -4.648   2.759  1.00  0.00      AP1  C 
ATOM   1329  O   PRO A  87      -0.976   5.636  -1.134  1.00  0.00      AP1  O 
ATOM   1330  N   ARG A  88       5.559  -2.140   2.794  1.00  0.00      AP1  N 
ATOM   1331  HN  ARG A  88     -25.409  12.551 -19.362  1.00  0.00      AP1    
ATOM   1332  CA  ARG A  88       8.985   1.764   6.473  1.00  0.00      AP1  C 
ATOM   1333  HA  ARG A  88      -7.008  11.926   4.385  1.00  0.00      AP1    
ATOM   1334  CB  ARG A  88      -2.602   4.674   0.164  1.00  0.00      AP1  C 
ATOM   1335  HB1 ARG A  88       1.643  32.322   8.536  1.00  0.00      AP1    
ATOM   1336  HB2 ARG A  88      10.477   0.419   6.353  1.00  0.00      AP1    
ATOM   1337  CG  ARG A  88      -4.083   3.662  -2.617  1.00  0.00      AP1  C 
ATOM   1338  HG1 ARG A  88      -7.828  -6.454   2.446  1.00  0.00      AP1    
ATOM   1339  HG2 ARG A  88      11.673 -10.838   2.700  1.00  0.00      AP1    
ATOM   1340  CD  ARG A  88      -3.193   2.564   8.168  1.00  0.00      AP1  C 
ATOM   1341  HD1 ARG A  88      -0.906  -0.534  -9.124  1.00  0.00      AP1    
ATOM   1342  HD2 ARG A  88     -23.923  16.741  -1.944  1.00  0.00      AP1    
ATOM   1343  NE  ARG A  88      -4.750   2.910   0.723  1.00  0.00      AP1  N 
ATOM   1344  HE  ARG A  88     -24.885 -16.241  -3.882  1.00  0.00      AP1    
ATOM   1345  CZ  ARG A  88      -0.763  -0.527  -0.426  1.00  0.00      AP1  C 
ATOM   1346  NH1 ARG A  88       6.001  -1.117   2.091  1.00  0.00      AP1  N 
ATOM   1347 HH11 ARG A  88     -23.198 -15.972  13.950  1.00  0.00      AP1    
ATOM   1348 HH12 ARG A  88      12.687 -14.757   5.710  1.00  0.00      AP1    
ATOM   1349  NH2 ARG A  88       4.462   6.182  -8.883  1.00  0.00      AP1  N 
ATOM   1350 HH21 ARG A  88     -13.606  10.904  16.471  1.00  0.00      AP1    
ATOM   1351 HH22 ARG A  88       4.325  -5.077 -20.259  1.00  0.00      AP1    
ATOM   1352  C   ARG A  88       1.684  -3.292  -7.501  1.00  0.00      AP1  C 
ATOM   1353  O   ARG A  88      -0.871  -3.144   1.906  1.00  0.00      AP1  O 
ATOM   1354  N   THR A  89      -2.621  -0.949  -6.902  1.00  0.00      AP1  N 
ATOM   1355  HN  THR A  89      15.531  -3.745 -13.493  1.00  0.00      AP1    
ATOM   1356  CA  THR A  89      -1.738   2.925  -6.058  1.00  0.00      AP1  C 
ATOM   1357  HA  THR A  89     -19.809 -11.485 -48.492  1.00  0.00      AP1    
ATOM   1358  CB  THR A  89       0.318  -4.874  -4.535  1.00  0.00      AP1  C 
ATOM   1359  HB  THR A  89      19.112   4.901   7.320  1.00  0.00      AP1    
ATOM   1360  OG1 THR A  89       3.542   0.442  -2.819  1.00  0.00      AP1  O 
ATOM   1361  HG1 THR A  89     -18.998   1.722  16.010  1.00  0.00      AP1    
ATOM   1362  CG2 THR A  89       5.472  -1.134  -6.819  1.00  0.00      AP1  C 
ATOM   1363 HG21 THR A  89       6.825   6.982 -13.732  1.00  0.00      AP1    
ATOM   1364 HG22 THR A  89       3.532  -0.249 -14.717  1.00  0.00      AP1    
ATOM   1365 HG23 THR A  89      -9.754  -4.849   1.766  1.00  0.00      AP1    
ATOM   1366  C   THR A  89      -2.963   0.736   0.802  1.00  0.00      AP1  C 
ATOM   1367  O   THR A  89      -4.335  -5.916  -4.996  1.00  0.00      AP1  O 
ATOM   1368  N   ILE A  90       1.441  -1.457  -1.397  1.00  0.00      AP1  N 
ATOM   1369  HN  ILE A  90       3.091   7.683   9.728  1.00  0.00      AP1    
ATOM   1370  CA  ILE A  90      -1.778  -2.336   3.575  1.00  0.00      AP1  C 
ATOM   1371  HA  ILE A  90      23.244  10.870 -27.897  1.00  0.00      AP1    
ATOM   1372  CB  ILE A  90      -9.177  -1.494   0.884  1.00  0.00      AP1  C 
ATOM   1373  HB  ILE A  90     -17.601   1.599  -6.889  1.00  0.00      AP1    
ATOM   1374  CG2 ILE A  90       1.732  -8.481   4.666  1.00  0.00      AP1  C 
ATOM   1375 HG21 ILE A  90     -12.009 -20.357 -13.409  1.00  0.00      AP1    
ATOM   1376 HG22 ILE A  90     -11.418 -10.333 -33.107  1.00  0.00      AP1    
ATOM   1377 HG23 ILE A  90      -9.883 -31.918   2.011  1.00  0.00      AP1    
ATOM   1378  CG1 ILE A  90       3.624  -0.983  -0.985  1.00  0.00      AP1  C 
ATOM   1379 HG11 ILE A  90     -27.419 -29.460  -3.784  1.00  0.00      AP1    
ATOM   1380 HG12 ILE A  90     -17.170  22.934  17.691  1.00  0.00      AP1    
ATOM   1381  CD  ILE A  90      -1.241  -8.191   4.683  1.00  0.00      AP1  C 
ATOM   1382  HD1 ILE A  90      -4.014 -16.155  14.762  1.00  0.00      AP1    
ATOM   1383  HD2 ILE A  90      -5.775  -5.269  -9.827  1.00  0.00      AP1    
ATOM   1384  HD3 ILE A  90      16.752 -28.442  17.251  1.00  0.00      AP1    
ATOM   1385  C   ILE A  90      -7.717   4.992   3.173  1.00  0.00      AP1  C 
ATOM   1386  O   ILE A  90      -1.084   1.753  -1.956  1.00  0.00      AP1  O 
ATOM   1387  N   PRO A  91       5.596  -4.977  -8.120  1.00  0.00      AP1  N 
ATOM   1388  CD  PRO A  91      -0.647  -4.053   5.670  1.00  0.00      AP1  C 
ATOM   1389  HD1 PRO A  91     -25.937  36.672  25.824  1.00  0.00      AP1    
ATOM   1390  HD2 PRO A  91       2.849   3.014  -2.986  1.00  0.00      AP1    
ATOM   1391  CA  PRO A  91     -11.796  -4.858   3.856  1.00  0.00      AP1  C 
ATOM   1392  HA  PRO A  91       7.966 -29.122  22.142  1.00  0.00      AP1    
ATOM   1393  CB  PRO A  91       2.795  -1.297  -5.126  1.00  0.00      AP1  C 
ATOM   1394  HB1 PRO A  91      23.440  -9.456  10.693  1.00  0.00      AP1    
ATOM   1395  HB2 PRO A  91       9.585   9.142  19.913  1.00  0.00      AP1    
ATOM   1396  CG  PRO A  91      -6.626   1.174  -1.496  1.00  0.00      AP1  C 
ATOM   1397  HG1 PRO A  91      18.926  16.730  -0.474  1.00  0.00      AP1    
ATOM   1398  HG2 PRO A  91      24.464  -7.428 -20.785  1.00  0.00      AP1    
ATOM   1399  C   PRO A  91       3.244   0.677  -3.805  1.00  0.00      AP1  C 
ATOM   1400  O   PRO A  91       2.155  -2.798  -1.635  1.00  0.00      AP1  O 
ATOM   1401  N   GLN A  92      -1.417   7.459  -7.632  1.00  0.00      AP1  N 
ATOM   1402  HN  GLN A  92     -20.763 -29.240 -15.083  1.00  0.00      AP1    
ATOM   1403  CA  GLN A  92       0.697  -3.693   2.917  1.00  0.00      AP1  C 
ATOM   1404  HA  GLN A  92      -0.066  -1.818   6.265  1.00  0.00      AP1    
ATOM   1405  CB  GLN A  92       0.405  -4.396   0.402  1.00  0.00      AP1  C 
ATOM   1406  HB1 GLN A  92     -19.833  -2.893  -2.666  1.00  0.00      AP1    
ATOM   1407  HB2 GLN A  92     -17.948  13.756 -27.968  1.00  0.00      AP1    
ATOM   1408  CG  GLN A  92      -1.342   7.717  -3.261  1.00  0.00      AP1  C 
ATOM   1409  HG1 GLN A  92       1.944  18.847  -6.492  1.00  0.00      AP1    
ATOM   1410  HG2 GLN A  92      26.651   8.294  18.863  1.00  0.00      AP1    
ATOM   1411  CD  GLN A  92      -2.180   1.514   4.561  1.00  0.00      AP1  C 
ATOM   1412  OE1 GLN A  92       5.471  -9.242   3.729  1.00  0.00      AP1  O 
ATOM   1413  NE2 GLN A  92       2.110   3.285   5.270  1.00  0.00      AP1  N 
ATOM   1414 HE21 GLN A  92      18.387 -11.134  10.940  1.00  0.00      AP1    
ATOM   1415 HE22 GLN A  92       0.096  -0.310   3.864  1.00  0.00      AP1    
ATOM   1416  C   GLN A  92      -1.347  -1.506  -4.355  1.00  0.00      AP1  C 
ATOM   1417  O   GLN A  92      -3.368   1.312  -1.136  1.00  0.00      AP1  O 
ATOM   1418  N   ALA A  93      -8.185  -3.253   2.495  1.00  0.00      AP1  N 
ATOM   1419  HN  ALA A  93      -7.101  -7.083 -23.277  1.00  0.00      AP1    
ATOM   1420  CA  ALA A  93       0.528   3.438  -3.202  1.00  0.00      AP1  C 
ATOM   1421  HA  ALA A  93       0.082   6.817   0.254  1.00  0.00      AP1    
ATOM   1422  CB  ALA A  93       1.751  -3.770  -1.603  1.00  0.00      AP1  C 
ATOM   1423  HB1 ALA A  93       1.878  -0.667  18.487  1.00  0.00      AP1    
ATOM   1424  HB2 ALA A  93      11.290 -17.907   5.313  1.00  0.00      AP1    
ATOM   1425  HB3 ALA A  93      -3.659  -0.019  -3.646  1.00  0.00      AP1    
ATOM   1426  C   ALA A  93       1.205  -2.447   5.278  1.00  0.00      AP1  C 
ATOM   1427  O   ALA A  93      -3.283   2.723  -1.229  1.00  0.00      AP1  O 
ATOM   1428  N   ASP A  94      -2.210   5.652   2.770  1.00  0.00      AP1  N 
ATOM   1429  HN  ASP A  94       9.501  16.125 -17.607  1.00  0.00      AP1    
ATOM   1430  CA  ASP A  94      -2.171  -3.191   2.260  1.00  0.00      AP1  C 
ATOM   1431  HA  ASP A  94      16.792 -14.561   6.192  1.00  0.00      AP1    
ATOM   1432  CB  ASP A  94      -3.029   4.500  -0.002  1.00  0.00      AP1  C 
ATOM   1433  HB1 ASP A  94     -15.364 -19.519  20.385  1.00  0.00      AP1    
ATOM   1434  HB2 ASP A  94       5.901   7.770   5.175  1.00  0.00      AP1    
ATOM   1435  CG  ASP A  94      -1.613  -8.130  -3.265  1.00  0.00      AP1  C 
ATOM   1436  OD1 ASP A  94      -0.189   0.984  -0.354  1.00  0.00      AP1  O 
ATOM   1437  OD2 ASP A  94       0.579  -6.297   6.102  1.00  0.00      AP1  O 
ATOM   1438  C   ASP A  94      -3.520   3.671   3.696  1.00  0.00      AP1  C 
ATOM   1439  O   ASP A  94      -3.187   3.424   1.316  1.00  0.00      AP1  O 
ATOM   1440  N   ALA A  95      -1.326  -0.523  -4.936  1.00  0.00      AP1  N 
ATOM   1441  HN  ALA A  95      18.992  -1.742  12.978  1.00  0.00      AP1    
ATOM   1442  CA  ALA A  95      -1.330   0.536  -5.369  1.00  0.00      AP1  C 
ATOM   1443  HA  ALA A  95     -11.758  11.071  -7.494  1.00  0.00      AP1    
ATOM   1444  CB  ALA A  95       7.119  -7.942   1.174  1.00  0.00      AP1  C 
ATOM   1445  HB1 ALA A  95      -7.746 -25.315   2.940  1.00  0.00      AP1    
ATOM   1446  HB2 ALA A  95      10.464  32.306  21.748  1.00  0.00      AP1    
ATOM   1447  HB3 ALA A  95      25.140  -5.263 -19.887  1.00  0.00      AP1    
ATOM   1448  C   ALA A  95      -3.726  -1.591   0.748  1.00  0.00      AP1  C 
ATOM   1449  O   ALA A  95       3.779   2.987   0.689  1.00  0.00      AP1  O 
ATOM   1450  N   MET A  96     -12.647   1.722   7.563  1.00  0.00      AP1  N 
ATOM   1451  HN  MET A  96     -11.547   7.136   1.295  1.00  0.00      AP1    
ATOM   1452  CA  MET A  96      10.319   4.525   2.290  1.00  0.00      AP1  C 
ATOM   1453  HA  MET A  96     -10.231  19.433  17.002  1.00  0.00      AP1    
ATOM   1454  CB  MET A  96      -1.824  -2.705  -2.942  1.00  0.00      AP1  C 
ATOM   1455  HB1 MET A  96       3.375  11.880  22.733  1.00  0.00      AP1    
ATOM   1456  HB2 MET A  96       7.511  14.775   5.387  1.00  0.00      AP1    
ATOM   1457  CG  MET A  96      -5.761   4.833  -0.079  1.00  0.00      AP1  C 
ATOM   1458  HG1 MET A  96       5.597  -2.680   0.831  1.00  0.00      AP1    
ATOM   1459  HG2 MET A  96      22.734  20.493  19.964  1.00  0.00      AP1    
ATOM   1460  SD  MET A  96      -4.197  -0.741   0.134  1.00  0.00      AP1  S 
ATOM   1461  CE  MET A  96       0.629  -3.387   0.759  1.00  0.00      AP1  C 
ATOM   1462  HE1 MET A  96     -30.201   0.897  -1.603  1.00  0.00      AP1    
ATOM   1463  HE2 MET A  96      -7.042  17.990  -7.653  1.00  0.00      AP1    
ATOM   1464  HE3 MET A  96      -9.025  20.657   1.253  1.00  0.00      AP1    
ATOM   1465  C   MET A  96      -4.409   2.353  -6.105  1.00  0.00      AP1  C 
ATOM   1466  O   MET A  96      -6.115  -1.675   4.179  1.00  0.00      AP1  O 
ATOM   1467  N   LYS A  97       4.468  -8.188  -4.942  1.00  0.00      AP1  N 
ATOM   1468  HN  LYS A  97      -4.984   2.120  11.232  1.00  0.00      AP1    
ATOM   1469  CA  LYS A  97      -2.479  -2.984   5.476  1.00  0.00      AP1  C 
ATOM   1470  HA  LYS A  97      22.981  -8.531  13.471  1.00  0.00      AP1    
ATOM   1471  CB  LYS A  97      -0.581   4.972  -0.570  1.00  0.00      AP1  C 
ATOM   1472  HB1 LYS A  97       3.841  -7.100  -2.720  1.00  0.00      AP1    
ATOM   1473  HB2 LYS A  97       3.524 -26.380   3.503  1.00  0.00      AP1    
ATOM   1474  CG  LYS A  97      -0.497   0.910   3.629  1.00  0.00      AP1  C 
ATOM   1475  HG1 LYS A  97      -6.187  -7.953  -5.263  1.00  0.00      AP1    
ATOM   1476  HG2 LYS A  97     -22.232   2.432 -12.312  1.00  0.00      AP1    
ATOM   1477  CD  LYS A  97       2.045  -2.168  -5.132  1.00  0.00      AP1  C 
ATOM   1478  HD1 LYS A  97      -8.415  10.793  -8.159  1.00  0.00      AP1    
ATOM   1479  HD2 LYS A  97      -5.739  18.883   0.471  1.00  0.00      AP1    
ATOM   1480  CE  LYS A  97       7.906  -5.130  -6.886  1.00  0.00      AP1  C 
ATOM   1481  HE1 LYS A  97      22.437 -17.221  25.262  1.00  0.00      AP1    
ATOM   1482  HE2 LYS A  97      -9.627  17.745   3.819  1.00  0.00      AP1    
ATOM   1483  NZ  LYS A  97       0.604   1.450   1.697  1.00  0.00      AP1  N 
ATOM   1484  HZ1 LYS A  97       8.258  31.768 -16.097  1.00  0.00      AP1    
ATOM   1485  HZ2 LYS A  97       7.660 -13.962   6.648  1.00  0.00      AP1    
ATOM   1486  HZ3 LYS A  97     -15.605  12.615  -5.943  1.00  0.00      AP1    
ATOM   1487  C   LYS A  97       1.491  -3.255   5.060  1.00  0.00      AP1  C 
ATOM   1488  O   LYS A  97      -3.830  -1.138   1.331  1.00  0.00      AP1  O 
ATOM   1489  N   GLU A  98      -2.073  -2.701  -1.284  1.00  0.00      AP1  N 
ATOM   1490  HN  GLU A  98       0.367  34.239 -11.609  1.00  0.00      AP1    
ATOM   1491  CA  GLU A  98       1.776  -1.572  -6.611  1.00  0.00      AP1  C 
ATOM   1492  HA  GLU A  98      -5.802   3.492  23.341  1.00  0.00      AP1    
ATOM   1493  CB  GLU A  98      -4.702   3.983   2.157  1.00  0.00      AP1  C 
ATOM   1494  HB1 GLU A  98      -6.979  -5.420  13.892  1.00  0.00      AP1    
ATOM   1495  HB2 GLU A  98      22.020   9.107 -10.590  1.00  0.00      AP1    
ATOM   1496  CG  GLU A  98      -1.618   0.667  -1.720  1.00  0.00      AP1  C 
ATOM   1497  HG1 GLU A  98      17.308  -8.325  10.907  1.00  0.00      AP1    
ATOM   1498  HG2 GLU A  98      41.101  11.804  11.319  1.00  0.00      AP1    
ATOM   1499  CD  GLU A  98       2.571   2.063   5.069  1.00  0.00      AP1  C 
ATOM   1500  OE1 GLU A  98      -6.253   2.146  -5.293  1.00  0.00      AP1  O 
ATOM   1501  OE2 GLU A  98       0.519  -4.307  -4.558  1.00  0.00      AP1  O 
ATOM   1502  C   GLU A  98      -1.075   2.306  -1.740  1.00  0.00      AP1  C 
ATOM   1503  O   GLU A  98       1.548  11.719  -3.623  1.00  0.00      AP1  O 
ATOM   1504  N   ALA A  99      -1.579   1.701  -1.572  1.00  0.00      AP1  N 
ATOM   1505  HN  ALA A  99      -3.860   1.923 -12.276  1.00  0.00      AP1    
ATOM   1506  CA  ALA A  99     -11.177   4.580   2.390  1.00  0.00      AP1  C 
ATOM   1507  HA  ALA A  99      10.310  -7.904  18.239  1.00  0.00      AP1    
ATOM   1508  CB  ALA A  99       0.967   1.868  10.163  1.00  0.00      AP1  C 
ATOM   1509  HB1 ALA A  99       5.724  -3.594  -7.239  1.00  0.00      AP1    
ATOM   1510  HB2 ALA A  99      -5.140 -19.445   3.349  1.00  0.00      AP1    
ATOM   1511  HB3 ALA A  99       4.894 -21.826   5.158  1.00  0.00      AP1    
ATOM   1512  C   ALA A  99       0.963   1.844  -3.861  1.00  0.00      AP1  C 
ATOM   1513  O   ALA A  99      -2.489   2.807   0.347  1.00  0.00      AP1  O 
ATOM   1514  N   GLY A 100      -0.123  -0.258   4.819  1.00  0.00      AP1  N 
ATOM   1515  HN  GLY A 100      -4.984 -13.155  22.889  1.00  0.00      AP1    
ATOM   1516  CA  GLY A 100       3.396  -5.939  -1.778  1.00  0.00      AP1  C 
ATOM   1517  HA1 GLY A 100     -18.292  -2.591 -14.106  1.00  0.00      AP1    
ATOM   1518  HA2 GLY A 100      -8.342  18.417  -6.477  1.00  0.00      AP1    
ATOM   1519  C   GLY A 100      -3.186   1.362   1.190  1.00  0.00      AP1  C 
ATOM   1520  O   GLY A 100      -3.682  -0.853   4.205  1.00  0.00      AP1  O 
ATOM   1521  N   ILE A 101      -2.648  -4.783  -5.952  1.00  0.00      AP1  N 
ATOM   1522  HN  ILE A 101     -18.469  25.490  15.901  1.00  0.00      AP1    
ATOM   1523  CA  ILE A 101       6.539  -6.896   2.973  1.00  0.00      AP1  C 
ATOM   1524  HA  ILE A 101      47.855 -25.339 -27.885  1.00  0.00      AP1    
ATOM   1525  CB  ILE A 101      11.175   5.931   0.232  1.00  0.00      AP1  C 
ATOM   1526  HB  ILE A 101      24.813 -35.866  -2.575  1.00  0.00      AP1    
ATOM   1527  CG2 ILE A 101      -4.548  -1.530  -2.363  1.00  0.00      AP1  C 
ATOM   1528 HG21 ILE A 101      11.148  15.919 -13.140  1.00  0.00      AP1    
ATOM   1529 HG22 ILE A 101       2.184   1.500 -26.235  1.00  0.00      AP1    
ATOM   1530 HG23 ILE A 101       6.062  -5.149  -2.456  1.00  0.00      AP1    
ATOM   1531  CG1 ILE A 101     -13.664   5.519   0.093  1.00  0.00      AP1  C 
ATOM   1532 HG11 ILE A 101      19.361   9.191   3.451  1.00  0.00      AP1    
ATOM   1533 HG12 ILE A 101     -27.792 -10.077   5.276  1.00  0.00      AP1    
ATOM   1534  CD  ILE A 101      -5.168  -6.186   3.433  1.00  0.00      AP1  C 
ATOM   1535  HD1 ILE A 101      -0.954  12.956   2.526  1.00  0.00      AP1    
ATOM   1536  HD2 ILE A 101      11.264  -4.015   1.466  1.00  0.00      AP1    
ATOM   1537  HD3 ILE A 101       4.756   5.741 -13.789  1.00  0.00      AP1    
ATOM   1538  C   ILE A 101       3.590  -0.360  -1.669  1.00  0.00      AP1  C 
ATOM   1539  O   ILE A 101       3.567   2.855   0.778  1.00  0.00      AP1  O 
ATOM   1540  N   ASN A 102      -1.115   2.036   0.695  1.00  0.00      AP1  N 
ATOM   1541  HN  ASN A 102      12.640  13.298 -32.911  1.00  0.00      AP1    
ATOM   1542  CA  ASN A 102      -1.575 -10.557  -3.891  1.00  0.00      AP1  C 
ATOM   1543  HA  ASN A 102      12.883  -2.547  -9.775  1.00  0.00      AP1    
ATOM   1544  CB  ASN A 102      -3.796  10.688   5.544  1.00  0.00      AP1  C 
ATOM   1545  HB1 ASN A 102       5.835   2.188 -18.831  1.00  0.00      AP1    
ATOM   1546  HB2 ASN A 102      -5.218  19.933  -8.156  1.00  0.00      AP1    
ATOM   1547  CG  ASN A 102      -8.791   3.996  -5.134  1.00  0.00      AP1  C 
ATOM   1548  OD1 ASN A 102       2.261   4.704   3.679  1.00  0.00      AP1  O 
ATOM   1549  ND2 ASN A 102      -0.837  -2.089   0.533  1.00  0.00      AP1  N 
ATOM   1550 HD21 ASN A 102      12.201   7.161 -22.702  1.00  0.00      AP1    
ATOM   1551 HD22 ASN A 102      15.394  -4.155 -18.190  1.00  0.00      AP1    
ATOM   1552  C   ASN A 102      -2.595  -6.881   0.905  1.00  0.00      AP1  C 
ATOM   1553  O   ASN A 102       4.050   4.900   0.130  1.00  0.00      AP1  O 
ATOM   1554  N   VAL A 103      -2.665  -8.766   3.026  1.00  0.00      AP1  N 
ATOM   1555  HN  VAL A 103      10.042 -22.418  -5.259  1.00  0.00      AP1    
ATOM   1556  CA  VAL A 103       7.045  -0.268   1.488  1.00  0.00      AP1  C 
ATOM   1557  HA  VAL A 103       4.699  -1.833  24.556  1.00  0.00      AP1    
ATOM   1558  CB  VAL A 103       0.682   6.675   2.703  1.00  0.00      AP1  C 
ATOM   1559  HB  VAL A 103      11.233 -14.071  10.108  1.00  0.00      AP1    
ATOM   1560  CG1 VAL A 103      -2.736   3.610   1.025  1.00  0.00      AP1  C 
ATOM   1561 HG11 VAL A 103      -3.816  -1.767  -2.279  1.00  0.00      AP1    
ATOM   1562 HG12 VAL A 103      10.840 -10.175 -12.132  1.00  0.00      AP1    
ATOM   1563 HG13 VAL A 103      -9.054 -24.597   9.534  1.00  0.00      AP1    
ATOM   1564  CG2 VAL A 103       2.489  -0.160  -1.546  1.00  0.00      AP1  C 
ATOM   1565 HG21 VAL A 103     -13.892   0.794 -21.253  1.00  0.00      AP1    
ATOM   1566 HG22 VAL A 103      -3.876   0.042 -10.004  1.00  0.00      AP1    
ATOM   1567 HG23 VAL A 103       9.631 -21.997 -15.092  1.00  0.00      AP1    
ATOM   1568  C   VAL A 103       3.374  -3.159  -0.075  1.00  0.00      AP1  C 
ATOM   1569  O   VAL A 103      -3.815  -3.689  -2.792  1.00  0.00      AP1  O 
ATOM   1570  N   ASP A 104      -3.490  -4.187   2.198  1.00  0.00      AP1  N 
ATOM   1571  HN  ASP A 104      -7.300  13.779   5.763  1.00  0.00      AP1    
ATOM   1572  CA  ASP A 104       5.614   4.219   0.573  1.00  0.00      AP1  C 
ATOM   1573  HA  ASP A 104       6.439  -3.314  33.895  1.00  0.00      AP1    
ATOM   1574  CB  ASP A 104      -1.105  -0.932   1.750  1.00  0.00      AP1  C 
ATOM   1575  HB1 ASP A 104       0.378 -15.836 -17.162  1.00  0.00      AP1    
ATOM   1576  HB2 ASP A 104      37.474 -14.683 -13.656  1.00  0.00      AP1    
ATOM   1577  CG  ASP A 104      -2.587   1.094   3.310  1.00  0.00      AP1  C 
ATOM   1578  OD1 ASP A 104       1.750   3.885 -10.160  1.00  0.00      AP1  O 
ATOM   1579  OD2 ASP A 104      -3.812   1.533  -4.315  1.00  0.00      AP1  O 
ATOM   1580  C   ASP A 104       0.560  -3.625  -3.465  1.00  0.00      AP1  C 
ATOM   1581  O   ASP A 104       1.488   6.862   1.831  1.00  0.00      AP1  O 
ATOM   1582  N   TYR A 105      -5.467  -4.801   2.418  1.00  0.00      AP1  N 
ATOM   1583  HN  TYR A 105       7.611   1.921  10.752  1.00  0.00      AP1    
ATOM   1584  CA  TYR A 105       0.440   1.484   4.527  1.00  0.00      AP1  C 
ATOM   1585  HA  TYR A 105      -4.597  14.205 -19.916  1.00  0.00      AP1    
ATOM   1586  CB  TYR A 105      -7.739 -15.386  -8.443  1.00  0.00      AP1  C 
ATOM   1587  HB1 TYR A 105       8.045 -13.763  -1.051  1.00  0.00      AP1    
ATOM   1588  HB2 TYR A 105      -2.808  -4.479  11.080  1.00  0.00      AP1    
ATOM   1589  CG  TYR A 105       5.528  -5.728   0.334  1.00  0.00      AP1  C 
ATOM   1590  CD1 TYR A 105       1.239   0.598   0.602  1.00  0.00      AP1  C 
ATOM   1591  HD1 TYR A 105      10.567 -17.487 -13.981  1.00  0.00      AP1    
ATOM   1592  CE1 TYR A 105      -1.355  -9.924  -2.880  1.00  0.00      AP1  C 
ATOM   1593  HE1 TYR A 105      -0.834  -7.846  -7.022  1.00  0.00      AP1    
ATOM   1594  CZ  TYR A 105       1.462   5.662 -10.663  1.00  0.00      AP1  C 
ATOM   1595  OH  TYR A 105       0.109  -1.007  -0.255  1.00  0.00      AP1  O 
ATOM   1596  HH  TYR A 105      12.266  11.926 -10.213  1.00  0.00      AP1    
ATOM   1597  CD2 TYR A 105       1.636   4.177  -2.204  1.00  0.00      AP1  C 
ATOM   1598  HD2 TYR A 105     -13.416  13.033   8.070  1.00  0.00      AP1    
ATOM   1599  CE2 TYR A 105      -6.765  -0.898  -9.514  1.00  0.00      AP1  C 
ATOM   1600  HE2 TYR A 105      21.973  -6.342   5.991  1.00  0.00      AP1    
ATOM   1601  C   TYR A 105       1.070  -4.108  -2.774  1.00  0.00      AP1  C 
ATOM   1602  O   TYR A 105       5.590  -4.299  -2.582  1.00  0.00      AP1  O 
ATOM   1603  N   VAL A 106      -3.057   1.874   1.836  1.00  0.00      AP1  N 
ATOM   1604  HN  VAL A 106       4.437   0.402  -0.967  1.00  0.00      AP1    
ATOM   1605  CA  VAL A 106       0.653   1.144  -2.689  1.00  0.00      AP1  C 
ATOM   1606  HA  VAL A 106      -8.117  16.927 -14.360  1.00  0.00      AP1    
ATOM   1607  CB  VAL A 106       2.287   7.860  -5.271  1.00  0.00      AP1  C 
ATOM   1608  HB  VAL A 106      -8.470  -1.542   2.838  1.00  0.00      AP1    
ATOM   1609  CG1 VAL A 106       4.319   5.242  12.474  1.00  0.00      AP1  C 
ATOM   1610 HG11 VAL A 106      -2.943 -42.102  12.015  1.00  0.00      AP1    
ATOM   1611 HG12 VAL A 106      18.404  20.143   1.239  1.00  0.00      AP1    
ATOM   1612 HG13 VAL A 106       2.562  14.998   1.999  1.00  0.00      AP1    
ATOM   1613  CG2 VAL A 106      -7.865   9.206  -0.293  1.00  0.00      AP1  C 
ATOM   1614 HG21 VAL A 106      -5.183   1.930  15.138  1.00  0.00      AP1    
ATOM   1615 HG22 VAL A 106      -9.950  11.810  -4.419  1.00  0.00      AP1    
ATOM   1616 HG23 VAL A 106     -12.648  11.672  14.658  1.00  0.00      AP1    
ATOM   1617  C   VAL A 106       8.258  -4.780  -2.370  1.00  0.00      AP1  C 
ATOM   1618  O   VAL A 106       8.350   1.112   6.832  1.00  0.00      AP1  O 
ATOM   1619  N   LEU A 107       7.994  -1.064  -3.486  1.00  0.00      AP1  N 
ATOM   1620  HN  LEU A 107      -1.470  -7.387  -3.350  1.00  0.00      AP1    
ATOM   1621  CA  LEU A 107       0.675   4.638  -1.431  1.00  0.00      AP1  C 
ATOM   1622  HA  LEU A 107       7.091   3.102  22.694  1.00  0.00      AP1    
ATOM   1623  CB  LEU A 107      -2.305   2.023   6.879  1.00  0.00      AP1  C 
ATOM   1624  HB1 LEU A 107      10.274  -1.039  -0.782  1.00  0.00      AP1    
ATOM   1625  HB2 LEU A 107      -0.838  12.069  -8.920  1.00  0.00      AP1    
ATOM   1626  CG  LEU A 107       2.663   2.370  -6.598  1.00  0.00      AP1  C 
ATOM   1627  HG  LEU A 107      -0.240 -20.523  -7.860  1.00  0.00      AP1    
ATOM   1628  CD1 LEU A 107       3.612  -3.174  -1.288  1.00  0.00      AP1  C 
ATOM   1629 HD11 LEU A 107       4.247 -13.308  20.889  1.00  0.00      AP1    
ATOM   1630 HD12 LEU A 107      -8.974  14.197  23.913  1.00  0.00      AP1    
ATOM   1631 HD13 LEU A 107      34.072  -2.245   2.790  1.00  0.00      AP1    
ATOM   1632  CD2 LEU A 107       2.799   5.188  -2.294  1.00  0.00      AP1  C 
ATOM   1633 HD21 LEU A 107       2.514   6.549 -13.192  1.00  0.00      AP1    
ATOM   1634 HD22 LEU A 107      -6.872   7.927  -5.178  1.00  0.00      AP1    
ATOM   1635 HD23 LEU A 107      -0.049 -11.645  25.358  1.00  0.00      AP1    
ATOM   1636  C   LEU A 107       2.523   8.705   0.498  1.00  0.00      AP1  C 
ATOM   1637  O   LEU A 107      -2.954  -0.072  -0.108  1.00  0.00      AP1  O 
ATOM   1638  N   GLU A 108      -4.389   0.237  -4.713  1.00  0.00      AP1  N 
ATOM   1639  HN  GLU A 108      -8.867 -25.605   3.719  1.00  0.00      AP1    
ATOM   1640  CA  GLU A 108      -3.049  -8.864  -1.527  1.00  0.00      AP1  C 
ATOM   1641  HA  GLU A 108       8.270  -5.394 -14.066  1.00  0.00      AP1    
ATOM   1642  CB  GLU A 108       4.058  -7.971  -2.607  1.00  0.00      AP1  C 
ATOM   1643  HB1 GLU A 108      -7.902  -9.187  -4.077  1.00  0.00      AP1    
ATOM   1644  HB2 GLU A 108      15.151 -30.581  -2.862  1.00  0.00      AP1    
ATOM   1645  CG  GLU A 108       2.387   2.879   8.751  1.00  0.00      AP1  C 
ATOM   1646  HG1 GLU A 108       6.684  27.686  -5.378  1.00  0.00      AP1    
ATOM   1647  HG2 GLU A 108     -28.785 -15.076 -13.992  1.00  0.00      AP1    
ATOM   1648  CD  GLU A 108      -3.152  -9.060  -1.163  1.00  0.00      AP1  C 
ATOM   1649  OE1 GLU A 108       5.117  -4.456   1.732  1.00  0.00      AP1  O 
ATOM   1650  OE2 GLU A 108       2.630  -3.777  -8.629  1.00  0.00      AP1  O 
ATOM   1651  C   GLU A 108      -2.087   3.334 -11.540  1.00  0.00      AP1  C 
ATOM   1652  O   GLU A 108      -3.637   2.974  -1.680  1.00  0.00      AP1  O 
ATOM   1653  N   PHE A 109       2.876   7.399  -1.977  1.00  0.00      AP1  N 
ATOM   1654  HN  PHE A 109       0.215   2.809  -7.760  1.00  0.00      AP1    
ATOM   1655  CA  PHE A 109       1.808   3.725   4.769  1.00  0.00      AP1  C 
ATOM   1656  HA  PHE A 109     -26.560   6.299  18.555  1.00  0.00      AP1    
ATOM   1657  CB  PHE A 109      -6.005   0.173   3.529  1.00  0.00      AP1  C 
ATOM   1658  HB1 PHE A 109      43.187  12.206  -3.824  1.00  0.00      AP1    
ATOM   1659  HB2 PHE A 109      17.001 -11.004   3.866  1.00  0.00      AP1    
ATOM   1660  CG  PHE A 109      -0.585  -4.495  -2.322  1.00  0.00      AP1  C 
ATOM   1661  CD1 PHE A 109       1.538   5.517  -2.486  1.00  0.00      AP1  C 
ATOM   1662  HD1 PHE A 109      16.153   2.181  -2.924  1.00  0.00      AP1    
ATOM   1663  CE1 PHE A 109      -3.476  -2.646   1.570  1.00  0.00      AP1  C 
ATOM   1664  HE1 PHE A 109      -1.198   7.232  14.124  1.00  0.00      AP1    
ATOM   1665  CZ  PHE A 109      -3.031  -3.936   7.395  1.00  0.00      AP1  C 
ATOM   1666  HZ  PHE A 109      15.941 -14.184  -0.509  1.00  0.00      AP1    
ATOM   1667  CD2 PHE A 109       0.237  -4.945   4.146  1.00  0.00      AP1  C 
ATOM   1668  HD2 PHE A 109      -6.054  16.538  13.265  1.00  0.00      AP1    
ATOM   1669  CE2 PHE A 109       3.344   9.071   7.452  1.00  0.00      AP1  C 
ATOM   1670  HE2 PHE A 109     -27.134  15.648  -3.345  1.00  0.00      AP1    
ATOM   1671  C   PHE A 109      -4.183   8.628  -5.057  1.00  0.00      AP1  C 
ATOM   1672  O   PHE A 109      -4.471  -0.679  -6.455  1.00  0.00      AP1  O 
ATOM   1673  N   ASP A 110      -4.602  12.368   1.383  1.00  0.00      AP1  N 
ATOM   1674  HN  ASP A 110     -12.845  16.117 -19.591  1.00  0.00      AP1    
ATOM   1675  CA  ASP A 110       7.195   3.593  -4.081  1.00  0.00      AP1  C 
ATOM   1676  HA  ASP A 110      29.882  21.209  -9.381  1.00  0.00      AP1    
ATOM   1677  CB  ASP A 110       1.964   4.140  -3.399  1.00  0.00      AP1  C 
ATOM   1678  HB1 ASP A 110      -6.294  21.963   4.316  1.00  0.00      AP1    
ATOM   1679  HB2 ASP A 110      27.437   1.476   8.244  1.00  0.00      AP1    
ATOM   1680  CG  ASP A 110      -4.225   5.994   7.080  1.00  0.00      AP1  C 
ATOM   1681  OD1 ASP A 110       0.061  -8.250   6.220  1.00  0.00      AP1  O 
ATOM   1682  OD2 ASP A 110      -6.634   1.624  -5.321  1.00  0.00      AP1  O 
ATOM   1683  C   ASP A 110       1.981   5.854  -5.735  1.00  0.00      AP1  C 
ATOM   1684  O   ASP A 110      -1.632  -2.444   6.819  1.00  0.00      AP1  O 
ATOM   1685  N   VAL A 111       0.016  -9.897  -1.867  1.00  0.00      AP1  N 
ATOM   1686  HN  VAL A 111     -11.072  21.119   2.983  1.00  0.00      AP1    
ATOM   1687  CA  VAL A 111       1.178   1.562   0.387  1.00  0.00      AP1  C 
ATOM   1688  HA  VAL A 111      10.266  -7.192  -7.895  1.00  0.00      AP1    
ATOM   1689  CB  VAL A 111       2.244   3.349   7.905  1.00  0.00      AP1  C 
ATOM   1690  HB  VAL A 111      -4.339  -2.257   9.667  1.00  0.00      AP1    
ATOM   1691  CG1 VAL A 111     -10.853  -5.704   2.313  1.00  0.00      AP1  C 
ATOM   1692 HG11 VAL A 111       4.810  -2.670  -7.351  1.00  0.00      AP1    
ATOM   1693 HG12 VAL A 111       3.864 -28.679   4.472  1.00  0.00      AP1    
ATOM   1694 HG13 VAL A 111     -13.497   9.026   7.153  1.00  0.00      AP1    
ATOM   1695  CG2 VAL A 111      -3.014   0.759   6.194  1.00  0.00      AP1  C 
ATOM   1696 HG21 VAL A 111      15.578 -10.629   8.821  1.00  0.00      AP1    
ATOM   1697 HG22 VAL A 111      12.754 -20.274 -10.449  1.00  0.00      AP1    
ATOM   1698 HG23 VAL A 111     -13.151 -15.353 -17.932  1.00  0.00      AP1    
ATOM   1699  C   VAL A 111      -2.539  -5.490   2.371  1.00  0.00      AP1  C 
ATOM   1700  O   VAL A 111      -2.049   0.791  -5.956  1.00  0.00      AP1  O 
ATOM   1701  N   PRO A 112       4.583  -0.507   1.800  1.00  0.00      AP1  N 
ATOM   1702  CD  PRO A 112      -1.938  -8.188   2.001  1.00  0.00      AP1  C 
ATOM   1703  HD1 PRO A 112      -2.727   8.129  -6.437  1.00  0.00      AP1    
ATOM   1704  HD2 PRO A 112      -1.171  -5.687   7.565  1.00  0.00      AP1    
ATOM   1705  CA  PRO A 112      -2.708   0.799  -0.190  1.00  0.00      AP1  C 
ATOM   1706  HA  PRO A 112      13.624  16.302   1.533  1.00  0.00      AP1    
ATOM   1707  CB  PRO A 112       3.706   8.454   1.327  1.00  0.00      AP1  C 
ATOM   1708  HB1 PRO A 112     -27.352  13.492   5.581  1.00  0.00      AP1    
ATOM   1709  HB2 PRO A 112       1.321  22.040  26.071  1.00  0.00      AP1    
ATOM   1710  CG  PRO A 112       4.513   7.113  -2.313  1.00  0.00      AP1  C 
ATOM   1711  HG1 PRO A 112     -10.464 -16.999  -6.688  1.00  0.00      AP1    
ATOM   1712  HG2 PRO A 112       7.244  12.402  31.410  1.00  0.00      AP1    
ATOM   1713  C   PRO A 112      -3.522   4.717  -1.928  1.00  0.00      AP1  C 
ATOM   1714  O   PRO A 112      -0.032   2.030  -1.582  1.00  0.00      AP1  O 
ATOM   1715  N   ASP A 113      -5.217  -2.301   3.092  1.00  0.00      AP1  N 
ATOM   1716  HN  ASP A 113       4.446  -2.805  22.856  1.00  0.00      AP1    
ATOM   1717  CA  ASP A 113      -5.577   2.279  -1.903  1.00  0.00      AP1  C 
ATOM   1718  HA  ASP A 113      39.457  -9.671  19.911  1.00  0.00      AP1    
ATOM   1719  CB  ASP A 113      -0.209  -3.631  -4.640  1.00  0.00      AP1  C 
ATOM   1720  HB1 ASP A 113      -5.366  -0.637  -5.318  1.00  0.00      AP1    
ATOM   1721  HB2 ASP A 113     -12.156   3.673  12.243  1.00  0.00      AP1    
ATOM   1722  CG  ASP A 113       3.755   1.004  -0.402  1.00  0.00      AP1  C 
ATOM   1723  OD1 ASP A 113      -6.368   3.184   0.366  1.00  0.00      AP1  O 
ATOM   1724  OD2 ASP A 113       3.713   3.157   4.516  1.00  0.00      AP1  O 
ATOM   1725  C   ASP A 113       4.901   2.237   1.818  1.00  0.00      AP1  C 
ATOM   1726  O   ASP A 113      -2.208  -5.297   5.272  1.00  0.00      AP1  O 
ATOM   1727  N   GLU A 114      -2.484   2.977   1.675  1.00  0.00      AP1  N 
ATOM   1728  HN  GLU A 114     -18.099  13.104  -3.953  1.00  0.00      AP1    
ATOM   1729  CA  GLU A 114       2.214   5.490   1.089  1.00  0.00      AP1  C 
ATOM   1730  HA  GLU A 114       6.793   7.563 -18.649  1.00  0.00      AP1    
ATOM   1731  CB  GLU A 114      -2.242  -1.939   2.783  1.00  0.00      AP1  C 
ATOM   1732  HB1 GLU A 114      22.255 -35.522 -15.438  1.00  0.00      AP1    
ATOM   1733  HB2 GLU A 114      20.908 -35.598   6.750  1.00  0.00      AP1    
ATOM   1734  CG  GLU A 114       8.043  -0.057   0.820  1.00  0.00      AP1  C 
ATOM   1735  HG1 GLU A 114      15.481  21.474  14.758  1.00  0.00      AP1    
ATOM   1736  HG2 GLU A 114     -34.141  10.215   3.737  1.00  0.00      AP1    
ATOM   1737  CD  GLU A 114       7.533  -3.735   4.868  1.00  0.00      AP1  C 
ATOM   1738  OE1 GLU A 114      -4.437  -1.686  -3.968  1.00  0.00      AP1  O 
ATOM   1739  OE2 GLU A 114      -1.459  -3.211   4.073  1.00  0.00      AP1  O 
ATOM   1740  C   GLU A 114      -1.297  -1.936   2.028  1.00  0.00      AP1  C 
ATOM   1741  O   GLU A 114       0.987   2.197  -0.916  1.00  0.00      AP1  O 
ATOM   1742  N   LEU A 115       4.308   1.310   0.513  1.00  0.00      AP1  N 
ATOM   1743  HN  LEU A 115      21.991 -20.068 -11.785  1.00  0.00      AP1    
ATOM   1744  CA  LEU A 115      -5.849   9.376   4.673  1.00  0.00      AP1  C 
ATOM   1745  HA  LEU A 115      -7.325 -14.250   8.039  1.00  0.00      AP1    
ATOM   1746  CB  LEU A 115       1.911   7.496  -0.692  1.00  0.00      AP1  C 
ATOM   1747  HB1 LEU A 115     -10.400  18.385 -12.538  1.00  0.00      AP1    
ATOM   1748  HB2 LEU A 115     -15.788  -0.933 -13.710  1.00  0.00      AP1    
ATOM   1749  CG  LEU A 115       2.725  -6.442  -5.996  1.00  0.00      AP1  C 
ATOM   1750  HG  LEU A 115      -6.223   2.606  -2.790  1.00  0.00      AP1    
ATOM   1751  CD1 LEU A 115       2.488   0.771   0.934  1.00  0.00      AP1  C 
ATOM   1752 HD11 LEU A 115      -1.239   5.709  -9.438  1.00  0.00      AP1    
ATOM   1753 HD12 LEU A 115     -14.123  18.128 -25.257  1.00  0.00      AP1    
ATOM   1754 HD13 LEU A 115      -8.988  -3.050 -30.763  1.00  0.00      AP1    
ATOM   1755  CD2 LEU A 115      -1.951  -2.678   1.818  1.00  0.00      AP1  C 
ATOM   1756 HD21 LEU A 115       4.833 -24.882 -18.594  1.00  0.00      AP1    
ATOM   1757 HD22 LEU A 115      13.033   6.263   3.590  1.00  0.00      AP1    
ATOM   1758 HD23 LEU A 115      -2.233  11.830 -27.580  1.00  0.00      AP1    
ATOM   1759  C   LEU A 115       2.148   1.176  -0.820  1.00  0.00      AP1  C 
ATOM   1760  O   LEU A 115       5.818   7.470   3.635  1.00  0.00      AP1  O 
ATOM   1761  N   ILE A 116      -5.726  -1.707   4.797  1.00  0.00      AP1  N 
ATOM   1762  HN  ILE A 116      -2.349   6.931  12.472  1.00  0.00      AP1    
ATOM   1763  CA  ILE A 116      -3.440   5.065   3.560  1.00  0.00      AP1  C 
ATOM   1764  HA  ILE A 116       0.119  36.083 -19.804  1.00  0.00      AP1    
ATOM   1765  CB  ILE A 116       2.845  -4.463  -1.436  1.00  0.00      AP1  C 
ATOM   1766  HB  ILE A 116      19.461   3.407   0.467  1.00  0.00      AP1    
ATOM   1767  CG2 ILE A 116      -1.675   5.084   5.255  1.00  0.00      AP1  C 
ATOM   1768 HG21 ILE A 116       3.564  10.563  -2.159  1.00  0.00      AP1    
ATOM   1769 HG22 ILE A 116      -0.335  15.191   1.211  1.00  0.00      AP1    
ATOM   1770 HG23 ILE A 116       9.773  -2.484   6.590  1.00  0.00      AP1    
ATOM   1771  CG1 ILE A 116       1.873   0.825  -6.818  1.00  0.00      AP1  C 
ATOM   1772 HG11 ILE A 116       6.223 -37.900  15.835  1.00  0.00      AP1    
ATOM   1773 HG12 ILE A 116      -8.599  -4.838   8.524  1.00  0.00      AP1    
ATOM   1774  CD  ILE A 116       2.807  -2.652  -0.691  1.00  0.00      AP1  C 
ATOM   1775  HD1 ILE A 116     -10.112  19.598  -4.894  1.00  0.00      AP1    
ATOM   1776  HD2 ILE A 116      12.683  22.129 -18.385  1.00  0.00      AP1    
ATOM   1777  HD3 ILE A 116      -1.136  13.988   6.184  1.00  0.00      AP1    
ATOM   1778  C   ILE A 116      -2.487   1.578  -0.929  1.00  0.00      AP1  C 
ATOM   1779  O   ILE A 116       3.630  -2.626  -3.669  1.00  0.00      AP1  O 
ATOM   1780  N   VAL A 117      -1.083  -1.372  -1.227  1.00  0.00      AP1  N 
ATOM   1781  HN  VAL A 117      11.052  -5.588 -15.362  1.00  0.00      AP1    
ATOM   1782  CA  VAL A 117       3.698  10.940  -1.547  1.00  0.00      AP1  C 
ATOM   1783  HA  VAL A 117     -13.227  -6.324   5.289  1.00  0.00      AP1    
ATOM   1784  CB  VAL A 117       3.326  -0.945   4.933  1.00  0.00      AP1  C 
ATOM   1785  HB  VAL A 117      10.137 -12.257 -22.380  1.00  0.00      AP1    
ATOM   1786  CG1 VAL A 117       4.767  -0.971   5.690  1.00  0.00      AP1  C 
ATOM   1787 HG11 VAL A 117       2.497  10.547  26.172  1.00  0.00      AP1    
ATOM   1788 HG12 VAL A 117       1.736 -40.409  16.636  1.00  0.00      AP1    
ATOM   1789 HG13 VAL A 117       5.127   6.648  -1.667  1.00  0.00      AP1    
ATOM   1790  CG2 VAL A 117      -5.010   0.165  -3.693  1.00  0.00      AP1  C 
ATOM   1791 HG21 VAL A 117       3.350 -16.302 -12.771  1.00  0.00      AP1    
ATOM   1792 HG22 VAL A 117      17.961   0.138 -36.248  1.00  0.00      AP1    
ATOM   1793 HG23 VAL A 117      -7.093 -14.721  -1.064  1.00  0.00      AP1    
ATOM   1794  C   VAL A 117      -5.431  -3.550   3.147  1.00  0.00      AP1  C 
ATOM   1795  O   VAL A 117      -1.948  -1.757   2.318  1.00  0.00      AP1  O 
ATOM   1796  N   ASP A 118       5.321  -4.343   5.340  1.00  0.00      AP1  N 
ATOM   1797  HN  ASP A 118     -37.209 -23.807 -21.309  1.00  0.00      AP1    
ATOM   1798  CA  ASP A 118       1.923  -1.260  -1.633  1.00  0.00      AP1  C 
ATOM   1799  HA  ASP A 118       0.611 -28.405 -20.157  1.00  0.00      AP1    
ATOM   1800  CB  ASP A 118       1.731   1.697   7.566  1.00  0.00      AP1  C 
ATOM   1801  HB1 ASP A 118       0.052  -3.911   4.156  1.00  0.00      AP1    
ATOM   1802  HB2 ASP A 118       3.204   5.338  -3.727  1.00  0.00      AP1    
ATOM   1803  CG  ASP A 118      -1.829   0.379 -11.643  1.00  0.00      AP1  C 
ATOM   1804  OD1 ASP A 118       6.070  -0.765  -1.269  1.00  0.00      AP1  O 
ATOM   1805  OD2 ASP A 118      -1.080  -0.903   0.861  1.00  0.00      AP1  O 
ATOM   1806  C   ASP A 118      -1.173  -8.593  -7.080  1.00  0.00      AP1  C 
ATOM   1807  O   ASP A 118       1.215   1.720  -2.139  1.00  0.00      AP1  O 
ATOM   1808  N   ARG A 119      -0.467  -2.287   5.440  1.00  0.00      AP1  N 
ATOM   1809  HN  ARG A 119      24.572   5.953 -12.983  1.00  0.00      AP1    
ATOM   1810  CA  ARG A 119       0.821  -4.084  -6.681  1.00  0.00      AP1  C 
ATOM   1811  HA  ARG A 119     -18.016   8.266  -6.412  1.00  0.00      AP1    
ATOM   1812  CB  ARG A 119       7.883  -1.645   3.456  1.00  0.00      AP1  C 
ATOM   1813  HB1 ARG A 119       0.751  -3.029  12.034  1.00  0.00      AP1    
ATOM   1814  HB2 ARG A 119       4.521   1.792   7.427  1.00  0.00      AP1    
ATOM   1815  CG  ARG A 119       3.489  -1.646  -0.650  1.00  0.00      AP1  C 
ATOM   1816  HG1 ARG A 119       1.892  29.063 -12.914  1.00  0.00      AP1    
ATOM   1817  HG2 ARG A 119       5.920 -21.535  12.055  1.00  0.00      AP1    
ATOM   1818  CD  ARG A 119       2.747  -2.046  -1.663  1.00  0.00      AP1  C 
ATOM   1819  HD1 ARG A 119      -9.040  -3.029   0.945  1.00  0.00      AP1    
ATOM   1820  HD2 ARG A 119      -6.747  -1.005   1.995  1.00  0.00      AP1    
ATOM   1821  NE  ARG A 119      -7.256  -1.064   0.098  1.00  0.00      AP1  N 
ATOM   1822  HE  ARG A 119      16.197  -5.465  -1.846  1.00  0.00      AP1    
ATOM   1823  CZ  ARG A 119       6.029   7.058  -2.284  1.00  0.00      AP1  C 
ATOM   1824  NH1 ARG A 119      -2.192  -5.951  -1.786  1.00  0.00      AP1  N 
ATOM   1825 HH11 ARG A 119      28.963  -6.030  12.870  1.00  0.00      AP1    
ATOM   1826 HH12 ARG A 119      -6.061  -7.920  -1.770  1.00  0.00      AP1    
ATOM   1827  NH2 ARG A 119     -11.060  -1.523   3.427  1.00  0.00      AP1  N 
ATOM   1828 HH21 ARG A 119      11.843   1.120  18.017  1.00  0.00      AP1    
ATOM   1829 HH22 ARG A 119      13.464 -10.486   6.360  1.00  0.00      AP1    
ATOM   1830  C   ARG A 119       5.415   3.580  -2.412  1.00  0.00      AP1  C 
ATOM   1831  O   ARG A 119      -6.765   3.408  -3.936  1.00  0.00      AP1  O 
ATOM   1832  N   ILE A 120      -5.755  -3.576  -1.399  1.00  0.00      AP1  N 
ATOM   1833  HN  ILE A 120       5.536   3.774  20.278  1.00  0.00      AP1    
ATOM   1834  CA  ILE A 120      11.657  -1.727  -8.075  1.00  0.00      AP1  C 
ATOM   1835  HA  ILE A 120       8.264  -2.345   8.442  1.00  0.00      AP1    
ATOM   1836  CB  ILE A 120       0.141  -1.270  -9.485  1.00  0.00      AP1  C 
ATOM   1837  HB  ILE A 120      16.065   2.528   5.817  1.00  0.00      AP1    
ATOM   1838  CG2 ILE A 120       3.099  -0.267   8.021  1.00  0.00      AP1  C 
ATOM   1839 HG21 ILE A 120      16.584  15.313 -29.565  1.00  0.00      AP1    
ATOM   1840 HG22 ILE A 120      -6.910  19.551 -11.259  1.00  0.00      AP1    
ATOM   1841 HG23 ILE A 120     -16.627 -13.737  14.454  1.00  0.00      AP1    
ATOM   1842  CG1 ILE A 120       1.763  -1.496  -0.089  1.00  0.00      AP1  C 
ATOM   1843 HG11 ILE A 120      -4.220   7.861   7.346  1.00  0.00      AP1    
ATOM   1844 HG12 ILE A 120     -12.965   3.341 -13.620  1.00  0.00      AP1    
ATOM   1845  CD  ILE A 120      -1.724   1.090  -0.075  1.00  0.00      AP1  C 
ATOM   1846  HD1 ILE A 120     -18.939 -13.902  -7.198  1.00  0.00      AP1    
ATOM   1847  HD2 ILE A 120     -20.671   0.458  16.800  1.00  0.00      AP1    
ATOM   1848  HD3 ILE A 120       1.771   5.877 -21.886  1.00  0.00      AP1    
ATOM   1849  C   ILE A 120      -0.823  -7.639   9.453  1.00  0.00      AP1  C 
ATOM   1850  O   ILE A 120       1.919  -0.462   1.447  1.00  0.00      AP1  O 
ATOM   1851  N   VAL A 121       4.510  -6.978   5.323  1.00  0.00      AP1  N 
ATOM   1852  HN  VAL A 121       4.791  -7.684  11.367  1.00  0.00      AP1    
ATOM   1853  CA  VAL A 121       3.151   0.803   1.108  1.00  0.00      AP1  C 
ATOM   1854  HA  VAL A 121      19.530   9.779  24.018  1.00  0.00      AP1    
ATOM   1855  CB  VAL A 121      -3.439   5.203   1.051  1.00  0.00      AP1  C 
ATOM   1856  HB  VAL A 121      -6.210  -7.757  15.297  1.00  0.00      AP1    
ATOM   1857  CG1 VAL A 121       6.108   6.892  -3.661  1.00  0.00      AP1  C 
ATOM   1858 HG11 VAL A 121       4.504 -14.642 -27.119  1.00  0.00      AP1    
ATOM   1859 HG12 VAL A 121      -3.047  -7.676  11.341  1.00  0.00      AP1    
ATOM   1860 HG13 VAL A 121     -11.194   1.720   6.620  1.00  0.00      AP1    
ATOM   1861  CG2 VAL A 121       5.951   5.304   1.210  1.00  0.00      AP1  C 
ATOM   1862 HG21 VAL A 121      -2.403 -32.304  -5.765  1.00  0.00      AP1    
ATOM   1863 HG22 VAL A 121      -9.659  -7.596 -26.105  1.00  0.00      AP1    
ATOM   1864 HG23 VAL A 121       8.362 -15.035   9.281  1.00  0.00      AP1    
ATOM   1865  C   VAL A 121      -2.385   6.920  -6.999  1.00  0.00      AP1  C 
ATOM   1866  O   VAL A 121       4.699   0.579  -8.160  1.00  0.00      AP1  O 
ATOM   1867  N   GLY A 122       1.017   2.545   0.151  1.00  0.00      AP1  N 
ATOM   1868  HN  GLY A 122      12.018   2.232 -37.939  1.00  0.00      AP1    
ATOM   1869  CA  GLY A 122       6.750   4.316  -0.459  1.00  0.00      AP1  C 
ATOM   1870  HA1 GLY A 122     -17.086 -10.870  38.051  1.00  0.00      AP1    
ATOM   1871  HA2 GLY A 122      -5.680 -22.410  -1.657  1.00  0.00      AP1    
ATOM   1872  C   GLY A 122       9.432  -1.154   0.518  1.00  0.00      AP1  C 
ATOM   1873  O   GLY A 122      -3.636   3.836  -0.941  1.00  0.00      AP1  O 
ATOM   1874  N   ARG A 123      -0.161  -3.281  -4.816  1.00  0.00      AP1  N 
ATOM   1875  HN  ARG A 123     -18.846 -31.698  -7.126  1.00  0.00      AP1    
ATOM   1876  CA  ARG A 123      -0.183  -2.936  -0.036  1.00  0.00      AP1  C 
ATOM   1877  HA  ARG A 123      13.371 -13.108  26.650  1.00  0.00      AP1    
ATOM   1878  CB  ARG A 123      -6.011  -0.414  -6.669  1.00  0.00      AP1  C 
ATOM   1879  HB1 ARG A 123     -23.377 -11.558  15.864  1.00  0.00      AP1    
ATOM   1880  HB2 ARG A 123     -19.985  11.625  13.020  1.00  0.00      AP1    
ATOM   1881  CG  ARG A 123       0.488  -3.783  -2.904  1.00  0.00      AP1  C 
ATOM   1882  HG1 ARG A 123      42.361  -8.730 -34.136  1.00  0.00      AP1    
ATOM   1883  HG2 ARG A 123      14.953  -4.736  14.144  1.00  0.00      AP1    
ATOM   1884  CD  ARG A 123      -1.459   2.971  -2.854  1.00  0.00      AP1  C 
ATOM   1885  HD1 ARG A 123     -10.251  -2.964   8.665  1.00  0.00      AP1    
ATOM   1886  HD2 ARG A 123      11.615  10.566   2.923  1.00  0.00      AP1    
ATOM   1887  NE  ARG A 123       1.237   1.204   1.318  1.00  0.00      AP1  N 
ATOM   1888  HE  ARG A 123     -30.605  13.520   4.463  1.00  0.00      AP1    
ATOM   1889  CZ  ARG A 123      -0.008  -6.375  -1.539  1.00  0.00      AP1  C 
ATOM   1890  NH1 ARG A 123      -1.147  -2.574  -5.581  1.00  0.00      AP1  N 
ATOM   1891 HH11 ARG A 123       9.120 -13.248 -14.515  1.00  0.00      AP1    
ATOM   1892 HH12 ARG A 123     -17.210  19.592   7.850  1.00  0.00      AP1    
ATOM   1893  NH2 ARG A 123       0.899  -0.971   5.058  1.00  0.00      AP1  N 
ATOM   1894 HH21 ARG A 123     -22.194 -14.228  25.138  1.00  0.00      AP1    
ATOM   1895 HH22 ARG A 123       9.534  17.002   1.519  1.00  0.00      AP1    
ATOM   1896  C   ARG A 123      -4.691  -3.812   4.614  1.00  0.00      AP1  C 
ATOM   1897  O   ARG A 123       1.043   5.142  -2.363  1.00  0.00      AP1  O 
ATOM   1898  N   ARG A 124       3.930   4.078   1.668  1.00  0.00      AP1  N 
ATOM   1899  HN  ARG A 124      22.957   7.083 -17.317  1.00  0.00      AP1    
ATOM   1900  CA  ARG A 124       5.197  -1.173  -6.197  1.00  0.00      AP1  C 
ATOM   1901  HA  ARG A 124      10.532 -11.400  -2.025  1.00  0.00      AP1    
ATOM   1902  CB  ARG A 124      -4.728  -3.703   3.648  1.00  0.00      AP1  C 
ATOM   1903  HB1 ARG A 124      22.308   8.845  -6.544  1.00  0.00      AP1    
ATOM   1904  HB2 ARG A 124     -20.488  12.126  10.881  1.00  0.00      AP1    
ATOM   1905  CG  ARG A 124       7.440  -8.276   6.189  1.00  0.00      AP1  C 
ATOM   1906  HG1 ARG A 124       8.911  -4.183  -0.822  1.00  0.00      AP1    
ATOM   1907  HG2 ARG A 124       6.496  15.127  22.694  1.00  0.00      AP1    
ATOM   1908  CD  ARG A 124      -0.168  -0.287  -1.949  1.00  0.00      AP1  C 
ATOM   1909  HD1 ARG A 124      -9.346  -2.545 -17.631  1.00  0.00      AP1    
ATOM   1910  HD2 ARG A 124     -10.005  -8.288  -4.323  1.00  0.00      AP1    
ATOM   1911  NE  ARG A 124       0.338  -2.179  -0.139  1.00  0.00      AP1  N 
ATOM   1912  HE  ARG A 124      -3.604  12.246 -19.077  1.00  0.00      AP1    
ATOM   1913  CZ  ARG A 124       0.606  -7.777   0.452  1.00  0.00      AP1  C 
ATOM   1914  NH1 ARG A 124       1.360  -0.630   0.188  1.00  0.00      AP1  N 
ATOM   1915 HH11 ARG A 124      -5.914  13.666  -0.805  1.00  0.00      AP1    
ATOM   1916 HH12 ARG A 124      -9.280  20.036   8.237  1.00  0.00      AP1    
ATOM   1917  NH2 ARG A 124       2.841  -2.853   6.197  1.00  0.00      AP1  N 
ATOM   1918 HH21 ARG A 124      36.168 -16.340 -16.587  1.00  0.00      AP1    
ATOM   1919 HH22 ARG A 124      14.585 -18.683 -30.590  1.00  0.00      AP1    
ATOM   1920  C   ARG A 124       0.245   0.224  -2.383  1.00  0.00      AP1  C 
ATOM   1921  O   ARG A 124      -0.460   2.523   1.946  1.00  0.00      AP1  O 
ATOM   1922  N   VAL A 125      -3.600   1.856  -2.492  1.00  0.00      AP1  N 
ATOM   1923  HN  VAL A 125     -11.341 -22.120   5.771  1.00  0.00      AP1    
ATOM   1924  CA  VAL A 125       3.810  -7.416  -3.112  1.00  0.00      AP1  C 
ATOM   1925  HA  VAL A 125      -8.023  12.045  -1.547  1.00  0.00      AP1    
ATOM   1926  CB  VAL A 125      -2.590  -4.558   1.616  1.00  0.00      AP1  C 
ATOM   1927  HB  VAL A 125      10.408  20.617   7.542  1.00  0.00      AP1    
ATOM   1928  CG1 VAL A 125      -0.967  -0.836   3.553  1.00  0.00      AP1  C 
ATOM   1929 HG11 VAL A 125       0.520  -5.382  25.056  1.00  0.00      AP1    
ATOM   1930 HG12 VAL A 125       4.996   5.138   6.278  1.00  0.00      AP1    
ATOM   1931 HG13 VAL A 125     -15.596   5.623  -3.088  1.00  0.00      AP1    
ATOM   1932  CG2 VAL A 125       1.225  -0.402   3.159  1.00  0.00      AP1  C 
ATOM   1933 HG21 VAL A 125      16.715   5.179  -8.002  1.00  0.00      AP1    
ATOM   1934 HG22 VAL A 125     -20.562  24.670  27.041  1.00  0.00      AP1    
ATOM   1935 HG23 VAL A 125     -18.234  22.998   0.392  1.00  0.00      AP1    
ATOM   1936  C   VAL A 125      -4.266  -1.449   0.509  1.00  0.00      AP1  C 
ATOM   1937  O   VAL A 125       1.445   0.011  -2.154  1.00  0.00      AP1  O 
ATOM   1938  N   HSD A 126      -0.539   2.368  -3.916  1.00  0.00      AP1  N 
ATOM   1939  HN  HSD A 126     -21.590  22.758  -0.904  1.00  0.00      AP1    
ATOM   1940  CA  HSD A 126      -3.877   5.494  -3.309  1.00  0.00      AP1  C 
ATOM   1941  HA  HSD A 126      -8.552  23.897   9.053  1.00  0.00      AP1    
ATOM   1942  CB  HSD A 126       2.046  -6.661  -5.178  1.00  0.00      AP1  C 
ATOM   1943  HB1 HSD A 126      -9.851  -5.183  11.733  1.00  0.00      AP1    
ATOM   1944  HB2 HSD A 126     -11.171  16.458   7.959  1.00  0.00      AP1    
ATOM   1945  ND1 HSD A 126       0.574  -6.792  -0.431  1.00  0.00      AP1  N 
ATOM   1946  HD1 HSD A 126      17.934  13.364  -8.320  1.00  0.00      AP1    
ATOM   1947  CG  HSD A 126       7.050   4.211   2.276  1.00  0.00      AP1  C 
ATOM   1948  CE1 HSD A 126       5.189   6.094  -6.590  1.00  0.00      AP1  C 
ATOM   1949  HE1 HSD A 126      -4.091  25.782  -5.872  1.00  0.00      AP1    
ATOM   1950  NE2 HSD A 126      -2.963  -6.344 -10.604  1.00  0.00      AP1  N 
ATOM   1951  CD2 HSD A 126       2.954   4.405   0.535  1.00  0.00      AP1  C 
ATOM   1952  HD2 HSD A 126      -8.813  -8.678 -22.608  1.00  0.00      AP1    
ATOM   1953  C   HSD A 126       4.913   2.658   5.427  1.00  0.00      AP1  C 
ATOM   1954  O   HSD A 126       0.403   3.031  -4.769  1.00  0.00      AP1  O 
ATOM   1955  N   ALA A 127       0.262  -8.570  -2.751  1.00  0.00      AP1  N 
ATOM   1956  HN  ALA A 127      43.806  -5.196 -17.995  1.00  0.00      AP1    
ATOM   1957  CA  ALA A 127      -2.889   1.366  -1.151  1.00  0.00      AP1  C 
ATOM   1958  HA  ALA A 127      -0.520  -9.268  -5.832  1.00  0.00      AP1    
ATOM   1959  CB  ALA A 127      -8.385   5.653   1.286  1.00  0.00      AP1  C 
ATOM   1960  HB1 ALA A 127      14.434  -9.839   7.399  1.00  0.00      AP1    
ATOM   1961  HB2 ALA A 127      24.571   4.923  -6.762  1.00  0.00      AP1    
ATOM   1962  HB3 ALA A 127      -4.244   4.331  -2.688  1.00  0.00      AP1    
ATOM   1963  C   ALA A 127      -1.474   0.713  -4.629  1.00  0.00      AP1  C 
ATOM   1964  O   ALA A 127       2.505   8.415   1.687  1.00  0.00      AP1  O 
ATOM   1965  N   PRO A 128       0.670   1.251   0.675  1.00  0.00      AP1  N 
ATOM   1966  CD  PRO A 128       1.580   6.781   9.177  1.00  0.00      AP1  C 
ATOM   1967  HD1 PRO A 128      15.561  -3.298   0.167  1.00  0.00      AP1    
ATOM   1968  HD2 PRO A 128      -8.009 -17.341 -15.359  1.00  0.00      AP1    
ATOM   1969  CA  PRO A 128       2.068  -9.140  -3.544  1.00  0.00      AP1  C 
ATOM   1970  HA  PRO A 128       5.259   1.138  14.031  1.00  0.00      AP1    
ATOM   1971  CB  PRO A 128       4.053   2.269  -2.970  1.00  0.00      AP1  C 
ATOM   1972  HB1 PRO A 128      -2.727  14.311   7.344  1.00  0.00      AP1    
ATOM   1973  HB2 PRO A 128      -4.944   4.160 -26.632  1.00  0.00      AP1    
ATOM   1974  CG  PRO A 128       2.434   8.854   1.774  1.00  0.00      AP1  C 
ATOM   1975  HG1 PRO A 128     -20.179 -14.450 -13.688  1.00  0.00      AP1    
ATOM   1976  HG2 PRO A 128      -9.734  15.292 -26.417  1.00  0.00      AP1    
ATOM   1977  C   PRO A 128       2.365   6.512   2.688  1.00  0.00      AP1  C 
ATOM   1978  O   PRO A 128       3.533   0.197  -7.971  1.00  0.00      AP1  O 
ATOM   1979  N   SER A 129      -6.229   2.747   2.610  1.00  0.00      AP1  N 
ATOM   1980  HN  SER A 129      -8.591 -16.433 -14.772  1.00  0.00      AP1    
ATOM   1981  CA  SER A 129       3.580   4.149   3.074  1.00  0.00      AP1  C 
ATOM   1982  HA  SER A 129      10.421  26.538  12.973  1.00  0.00      AP1    
ATOM   1983  CB  SER A 129      15.129  -9.870  -7.676  1.00  0.00      AP1  C 
ATOM   1984  HB1 SER A 129     -25.907   8.585  12.431  1.00  0.00      AP1    
ATOM   1985  HB2 SER A 129      -8.108  -1.380 -11.950  1.00  0.00      AP1    
ATOM   1986  OG  SER A 129      -4.936   1.777  -3.611  1.00  0.00      AP1  O 
ATOM   1987  HG1 SER A 129      -8.947  25.273  -6.872  1.00  0.00      AP1    
ATOM   1988  C   SER A 129      -0.807   1.602  -0.972  1.00  0.00      AP1  C 
ATOM   1989  O   SER A 129       1.402   0.991  -1.216  1.00  0.00      AP1  O 
ATOM   1990  N   GLY A 130      -0.176  -2.996  -1.890  1.00  0.00      AP1  N 
ATOM   1991  HN  GLY A 130     -26.590  14.875 -27.518  1.00  0.00      AP1    
ATOM   1992  CA  GLY A 130      -4.765  -0.966   1.069  1.00  0.00      AP1  C 
ATOM   1993  HA1 GLY A 130      16.691 -12.510  -1.484  1.00  0.00      AP1    
ATOM   1994  HA2 GLY A 130      12.063  15.776  -9.416  1.00  0.00      AP1    
ATOM   1995  C   GLY A 130       2.249   8.257   4.671  1.00  0.00      AP1  C 
ATOM   1996  O   GLY A 130       5.659   4.044   1.288  1.00  0.00      AP1  O 
ATOM   1997  N   ARG A 131      -7.439   1.691   5.894  1.00  0.00      AP1  N 
ATOM   1998  HN  ARG A 131     -16.076 -22.238  40.834  1.00  0.00      AP1    
ATOM   1999  CA  ARG A 131       2.070   1.039  -2.323  1.00  0.00      AP1  C 
ATOM   2000  HA  ARG A 131      28.560  29.499   1.053  1.00  0.00      AP1    
ATOM   2001  CB  ARG A 131      -1.107   6.101  -3.044  1.00  0.00      AP1  C 
ATOM   2002  HB1 ARG A 131      35.553   9.288  10.365  1.00  0.00      AP1    
ATOM   2003  HB2 ARG A 131       1.394 -12.206  -7.003  1.00  0.00      AP1    
ATOM   2004  CG  ARG A 131       1.784   6.718  -2.967  1.00  0.00      AP1  C 
ATOM   2005  HG1 ARG A 131      33.902   7.480 -24.014  1.00  0.00      AP1    
ATOM   2006  HG2 ARG A 131      -5.893   6.135  -9.430  1.00  0.00      AP1    
ATOM   2007  CD  ARG A 131       1.941  -2.456  -3.280  1.00  0.00      AP1  C 
ATOM   2008  HD1 ARG A 131     -12.757 -15.429  16.973  1.00  0.00      AP1    
ATOM   2009  HD2 ARG A 131       2.683   0.046  -2.364  1.00  0.00      AP1    
ATOM   2010  NE  ARG A 131       7.638  -1.588  -4.701  1.00  0.00      AP1  N 
ATOM   2011  HE  ARG A 131     -40.410   7.082 -22.552  1.00  0.00      AP1    
ATOM   2012  CZ  ARG A 131      -3.416   1.118  -2.244  1.00  0.00      AP1  C 
ATOM   2013  NH1 ARG A 131       1.499   3.525   6.502  1.00  0.00      AP1  N 
ATOM   2014 HH11 ARG A 131      -4.826   4.553  18.291  1.00  0.00      AP1    
ATOM   2015 HH12 ARG A 131     -22.150  -8.367  -2.201  1.00  0.00      AP1    
ATOM   2016  NH2 ARG A 131       4.589   8.252  -2.622  1.00  0.00      AP1  N 
ATOM   2017 HH21 ARG A 131       5.405  17.825  -0.435  1.00  0.00      AP1    
ATOM   2018 HH22 ARG A 131      12.564  -7.318   0.787  1.00  0.00      AP1    
ATOM   2019  C   ARG A 131       2.420   1.654   0.502  1.00  0.00      AP1  C 
ATOM   2020  O   ARG A 131      14.565   2.011   5.463  1.00  0.00      AP1  O 
ATOM   2021  N   VAL A 132       2.105   8.570   0.793  1.00  0.00      AP1  N 
ATOM   2022  HN  VAL A 132     -18.063  30.231   3.411  1.00  0.00      AP1    
ATOM   2023  CA  VAL A 132       5.748  -3.348   6.231  1.00  0.00      AP1  C 
ATOM   2024  HA  VAL A 132       2.844 -21.698   5.809  1.00  0.00      AP1    
ATOM   2025  CB  VAL A 132      -3.343   9.579  -1.931  1.00  0.00      AP1  C 
ATOM   2026  HB  VAL A 132      12.883  23.649 -35.014  1.00  0.00      AP1    
ATOM   2027  CG1 VAL A 132       5.325  -9.812   1.501  1.00  0.00      AP1  C 
ATOM   2028 HG11 VAL A 132     -30.011  -0.073 -20.808  1.00  0.00      AP1    
ATOM   2029 HG12 VAL A 132       1.679  -7.309 -13.727  1.00  0.00      AP1    
ATOM   2030 HG13 VAL A 132      20.302 -10.103 -20.458  1.00  0.00      AP1    
ATOM   2031  CG2 VAL A 132       4.519  -6.346   8.149  1.00  0.00      AP1  C 
ATOM   2032 HG21 VAL A 132       0.816  -3.979  18.771  1.00  0.00      AP1    
ATOM   2033 HG22 VAL A 132      -0.586  -5.695  11.884  1.00  0.00      AP1    
ATOM   2034 HG23 VAL A 132     -18.700  -8.604   7.306  1.00  0.00      AP1    
ATOM   2035  C   VAL A 132       4.946   1.457   6.532  1.00  0.00      AP1  C 
ATOM   2036  O   VAL A 132       2.465   2.681  -2.872  1.00  0.00      AP1  O 
ATOM   2037  N   TYR A 133      -9.865   2.377   6.032  1.00  0.00      AP1  N 
ATOM   2038  HN  TYR A 133      12.866  11.960 -11.967  1.00  0.00      AP1    
ATOM   2039  CA  TYR A 133      -5.466   6.562  -0.585  1.00  0.00      AP1  C 
ATOM   2040  HA  TYR A 133       1.935  -5.648 -16.468  1.00  0.00      AP1    
ATOM   2041  CB  TYR A 133       1.382  -3.754  -4.397  1.00  0.00      AP1  C 
ATOM   2042  HB1 TYR A 133      -2.779   1.011   6.854  1.00  0.00      AP1    
ATOM   2043  HB2 TYR A 133      15.958  11.037   0.522  1.00  0.00      AP1    
ATOM   2044  CG  TYR A 133      -0.665  -1.472  -3.913  1.00  0.00      AP1  C 
ATOM   2045  CD1 TYR A 133       3.235   0.951  -6.333  1.00  0.00      AP1  C 
ATOM   2046  HD1 TYR A 133      25.094   2.990 -17.397  1.00  0.00      AP1    
ATOM   2047  CE1 TYR A 133      -1.285   0.199  -4.677  1.00  0.00      AP1  C 
ATOM   2048  HE1 TYR A 133       3.034   3.632  -1.487  1.00  0.00      AP1    
ATOM   2049  CZ  TYR A 133       3.827   3.464   6.951  1.00  0.00      AP1  C 
ATOM   2050  OH  TYR A 133      -3.890  -0.093  -3.282  1.00  0.00      AP1  O 
ATOM   2051  HH  TYR A 133     -22.316   3.682 -17.844  1.00  0.00      AP1    
ATOM   2052  CD2 TYR A 133      -3.184  -2.972  -0.429  1.00  0.00      AP1  C 
ATOM   2053  HD2 TYR A 133      -8.130  31.018 -11.286  1.00  0.00      AP1    
ATOM   2054  CE2 TYR A 133      -0.130  -5.792  -3.306  1.00  0.00      AP1  C 
ATOM   2055  HE2 TYR A 133     -17.993 -11.425   1.008  1.00  0.00      AP1    
ATOM   2056  C   TYR A 133      -8.545  -2.758  -1.565  1.00  0.00      AP1  C 
ATOM   2057  O   TYR A 133      -5.362  -0.860  -4.942  1.00  0.00      AP1  O 
ATOM   2058  N   HSD A 134       6.151   0.106   1.683  1.00  0.00      AP1  N 
ATOM   2059  HN  HSD A 134      -1.255   4.618   2.224  1.00  0.00      AP1    
ATOM   2060  CA  HSD A 134      -0.867   1.045   0.613  1.00  0.00      AP1  C 
ATOM   2061  HA  HSD A 134     -24.110  30.930  -8.186  1.00  0.00      AP1    
ATOM   2062  CB  HSD A 134      -3.372  -3.747   1.426  1.00  0.00      AP1  C 
ATOM   2063  HB1 HSD A 134      18.910  16.335 -27.363  1.00  0.00      AP1    
ATOM   2064  HB2 HSD A 134      11.828  -5.145   1.722  1.00  0.00      AP1    
ATOM   2065  ND1 HSD A 134       1.113  -2.319  -5.812  1.00  0.00      AP1  N 
ATOM   2066  HD1 HSD A 134      24.252 -12.830   4.266  1.00  0.00      AP1    
ATOM   2067  CG  HSD A 134      -4.826  -2.220  -5.070  1.00  0.00      AP1  C 
ATOM   2068  CE1 HSD A 134       6.089   2.440  -0.404  1.00  0.00      AP1  C 
ATOM   2069  HE1 HSD A 134       2.942 -10.803   4.510  1.00  0.00      AP1    
ATOM   2070  NE2 HSD A 134       3.727   1.205   0.850  1.00  0.00      AP1  N 
ATOM   2071  CD2 HSD A 134       1.660  -7.219   3.017  1.00  0.00      AP1  C 
ATOM   2072  HD2 HSD A 134      16.766  11.356  -9.061  1.00  0.00      AP1    
ATOM   2073  C   HSD A 134       1.982   0.605   1.423  1.00  0.00      AP1  C 
ATOM   2074  O   HSD A 134      -0.326   0.601   4.438  1.00  0.00      AP1  O 
ATOM   2075  N   VAL A 135       1.709  -3.923   0.869  1.00  0.00      AP1  N 
ATOM   2076  HN  VAL A 135      15.887  14.116   6.816  1.00  0.00      AP1    
ATOM   2077  CA  VAL A 135      -1.148  -3.083  -1.866  1.00  0.00      AP1  C 
ATOM   2078  HA  VAL A 135      -2.070  -7.145 -16.215  1.00  0.00      AP1    
ATOM   2079  CB  VAL A 135       3.052  -0.847  -4.890  1.00  0.00      AP1  C 
ATOM   2080  HB  VAL A 135     -25.441 -23.152  -0.028  1.00  0.00      AP1    
ATOM   2081  CG1 VAL A 135       1.446   0.657 -10.042  1.00  0.00      AP1  C 
ATOM   2082 HG11 VAL A 135       0.355   2.321  15.170  1.00  0.00      AP1    
ATOM   2083 HG12 VAL A 135       6.118   9.827   9.602  1.00  0.00      AP1    
ATOM   2084 HG13 VAL A 135      11.408  11.819 -16.776  1.00  0.00      AP1    
ATOM   2085  CG2 VAL A 135      -1.592   2.381   1.849  1.00  0.00      AP1  C 
ATOM   2086 HG21 VAL A 135      -6.787  41.041  -5.696  1.00  0.00      AP1    
ATOM   2087 HG22 VAL A 135      -6.037  17.699   4.965  1.00  0.00      AP1    
ATOM   2088 HG23 VAL A 135      -7.002 -13.453   8.195  1.00  0.00      AP1    
ATOM   2089  C   VAL A 135       6.554   0.266   5.893  1.00  0.00      AP1  C 
ATOM   2090  O   VAL A 135      -3.226   4.700   2.501  1.00  0.00      AP1  O 
ATOM   2091  N   LYS A 136      10.092   2.579  -7.050  1.00  0.00      AP1  N 
ATOM   2092  HN  LYS A 136      18.844   9.837  -4.662  1.00  0.00      AP1    
ATOM   2093  CA  LYS A 136       1.141   3.728   4.446  1.00  0.00      AP1  C 
ATOM   2094  HA  LYS A 136      14.286  -3.732  11.357  1.00  0.00      AP1    
ATOM   2095  CB  LYS A 136       0.620  -3.743   0.061  1.00  0.00      AP1  C 
ATOM   2096  HB1 LYS A 136      -1.659  -4.307  -6.585  1.00  0.00      AP1    
ATOM   2097  HB2 LYS A 136      -4.586   4.155  12.201  1.00  0.00      AP1    
ATOM   2098  CG  LYS A 136       6.183   4.904   2.095  1.00  0.00      AP1  C 
ATOM   2099  HG1 LYS A 136      -9.261   1.667  -3.176  1.00  0.00      AP1    
ATOM   2100  HG2 LYS A 136     -11.731   6.010   2.266  1.00  0.00      AP1    
ATOM   2101  CD  LYS A 136      -6.101  -1.693  -2.134  1.00  0.00      AP1  C 
ATOM   2102  HD1 LYS A 136       4.553  15.704  11.849  1.00  0.00      AP1    
ATOM   2103  HD2 LYS A 136      -7.545 -10.096   7.452  1.00  0.00      AP1    
ATOM   2104  CE  LYS A 136       0.983  -4.115  14.482  1.00  0.00      AP1  C 
ATOM   2105  HE1 LYS A 136      14.399  -7.388  26.004  1.00  0.00      AP1    
ATOM   2106  HE2 LYS A 136     -17.670   4.151   1.129  1.00  0.00      AP1    
ATOM   2107  NZ  LYS A 136      -3.869  -2.906   2.552  1.00  0.00      AP1  N 
ATOM   2108  HZ1 LYS A 136     -14.026  -3.452  -4.832  1.00  0.00      AP1    
ATOM   2109  HZ2 LYS A 136      -6.474  16.362   8.126  1.00  0.00      AP1    
ATOM   2110  HZ3 LYS A 136       7.950  15.524 -14.910  1.00  0.00      AP1    
ATOM   2111  C   LYS A 136      -2.915  -1.245  -2.567  1.00  0.00      AP1  C 
ATOM   2112  O   LYS A 136       7.758   2.167  -8.969  1.00  0.00      AP1  O 
ATOM   2113  N   PHE A 137      -8.634   5.291  -6.756  1.00  0.00      AP1  N 
ATOM   2114  HN  PHE A 137       4.634   5.451 -15.333  1.00  0.00      AP1    
ATOM   2115  CA  PHE A 137      -1.855  -0.816   0.148  1.00  0.00      AP1  C 
ATOM   2116  HA  PHE A 137     -13.781 -32.356 -21.885  1.00  0.00      AP1    
ATOM   2117  CB  PHE A 137      -3.289   0.055  -7.529  1.00  0.00      AP1  C 
ATOM   2118  HB1 PHE A 137      12.240 -13.887 -10.231  1.00  0.00      AP1    
ATOM   2119  HB2 PHE A 137      -6.894  26.653 -14.100  1.00  0.00      AP1    
ATOM   2120  CG  PHE A 137       0.347  -6.404  -0.531  1.00  0.00      AP1  C 
ATOM   2121  CD1 PHE A 137      -0.397  -5.429   3.659  1.00  0.00      AP1  C 
ATOM   2122  HD1 PHE A 137      20.886   9.571   2.525  1.00  0.00      AP1    
ATOM   2123  CE1 PHE A 137       0.018  13.203  -2.424  1.00  0.00      AP1  C 
ATOM   2124  HE1 PHE A 137      -7.278  20.213  12.429  1.00  0.00      AP1    
ATOM   2125  CZ  PHE A 137      -2.254   0.869   3.139  1.00  0.00      AP1  C 
ATOM   2126  HZ  PHE A 137      -9.727 -11.822  -0.742  1.00  0.00      AP1    
ATOM   2127  CD2 PHE A 137      -1.950  -4.687   8.105  1.00  0.00      AP1  C 
ATOM   2128  HD2 PHE A 137     -16.305   4.310  33.023  1.00  0.00      AP1    
ATOM   2129  CE2 PHE A 137      -6.830   1.864  -1.198  1.00  0.00      AP1  C 
ATOM   2130  HE2 PHE A 137      -6.014   0.095 -26.043  1.00  0.00      AP1    
ATOM   2131  C   PHE A 137      -0.374   8.866   3.389  1.00  0.00      AP1  C 
ATOM   2132  O   PHE A 137      -9.762   2.631   7.610  1.00  0.00      AP1  O 
ATOM   2133  N   ASN A 138      -1.057  -1.377  -4.259  1.00  0.00      AP1  N 
ATOM   2134  HN  ASN A 138      -7.890  21.863  14.972  1.00  0.00      AP1    
ATOM   2135  CA  ASN A 138       2.199   1.787   6.732  1.00  0.00      AP1  C 
ATOM   2136  HA  ASN A 138     -19.921  23.489   1.815  1.00  0.00      AP1    
ATOM   2137  CB  ASN A 138       8.593   6.561  -4.342  1.00  0.00      AP1  C 
ATOM   2138  HB1 ASN A 138       6.399  -7.593 -21.832  1.00  0.00      AP1    
ATOM   2139  HB2 ASN A 138      -4.602  12.502  15.394  1.00  0.00      AP1    
ATOM   2140  CG  ASN A 138       4.383   2.916   4.379  1.00  0.00      AP1  C 
ATOM   2141  OD1 ASN A 138      -2.422   0.224  -1.241  1.00  0.00      AP1  O 
ATOM   2142  ND2 ASN A 138       3.366   5.362  -3.223  1.00  0.00      AP1  N 
ATOM   2143 HD21 ASN A 138       5.568  -9.349   9.243  1.00  0.00      AP1    
ATOM   2144 HD22 ASN A 138      -8.891  43.547   5.594  1.00  0.00      AP1    
ATOM   2145  C   ASN A 138      -3.851   5.655  -3.005  1.00  0.00      AP1  C 
ATOM   2146  O   ASN A 138       4.977   2.875   3.052  1.00  0.00      AP1  O 
ATOM   2147  N   PRO A 139       4.782   0.553   2.372  1.00  0.00      AP1  N 
ATOM   2148  CD  PRO A 139       2.217   0.874   5.552  1.00  0.00      AP1  C 
ATOM   2149  HD1 PRO A 139      -5.942   3.033   2.499  1.00  0.00      AP1    
ATOM   2150  HD2 PRO A 139      36.470  -2.476  -7.871  1.00  0.00      AP1    
ATOM   2151  CA  PRO A 139      -0.242  -3.711   4.008  1.00  0.00      AP1  C 
ATOM   2152  HA  PRO A 139       1.382   8.022  -3.504  1.00  0.00      AP1    
ATOM   2153  CB  PRO A 139      -4.169   3.934   1.502  1.00  0.00      AP1  C 
ATOM   2154  HB1 PRO A 139      -9.111  29.548 -12.985  1.00  0.00      AP1    
ATOM   2155  HB2 PRO A 139     -10.067  -0.256  10.985  1.00  0.00      AP1    
ATOM   2156  CG  PRO A 139      -5.828 -10.684   9.185  1.00  0.00      AP1  C 
ATOM   2157  HG1 PRO A 139      19.018  10.683  22.685  1.00  0.00      AP1    
ATOM   2158  HG2 PRO A 139     -11.259 -39.974  -6.735  1.00  0.00      AP1    
ATOM   2159  C   PRO A 139      -2.876   6.189  -3.162  1.00  0.00      AP1  C 
ATOM   2160  O   PRO A 139       1.171  -0.760  -0.129  1.00  0.00      AP1  O 
ATOM   2161  N   PRO A 140      -5.923   4.013   5.247  1.00  0.00      AP1  N 
ATOM   2162  CD  PRO A 140      -2.642  -5.489   1.577  1.00  0.00      AP1  C 
ATOM   2163  HD1 PRO A 140     -20.061  -1.645   8.869  1.00  0.00      AP1    
ATOM   2164  HD2 PRO A 140      -7.904  12.027  37.370  1.00  0.00      AP1    
ATOM   2165  CA  PRO A 140       0.143  -0.416  -1.639  1.00  0.00      AP1  C 
ATOM   2166  HA  PRO A 140      -7.332 -15.134   2.948  1.00  0.00      AP1    
ATOM   2167  CB  PRO A 140      -0.041   5.053  -2.988  1.00  0.00      AP1  C 
ATOM   2168  HB1 PRO A 140       1.107  -0.757  19.054  1.00  0.00      AP1    
ATOM   2169  HB2 PRO A 140      -9.689 -24.873  17.274  1.00  0.00      AP1    
ATOM   2170  CG  PRO A 140      -0.558  -2.186   7.247  1.00  0.00      AP1  C 
ATOM   2171  HG1 PRO A 140      -8.022   8.761 -31.344  1.00  0.00      AP1    
ATOM   2172  HG2 PRO A 140     -22.473 -13.314  -0.003  1.00  0.00      AP1    
ATOM   2173  C   PRO A 140       3.128   0.452   3.324  1.00  0.00      AP1  C 
ATOM   2174  O   PRO A 140      -2.256  -4.810  -4.681  1.00  0.00      AP1  O 
ATOM   2175  N   LYS A 141       4.117  -2.035  -1.459  1.00  0.00      AP1  N 
ATOM   2176  HN  LYS A 141      -7.906  23.153  24.307  1.00  0.00      AP1    
ATOM   2177  CA  LYS A 141      -3.038   7.502   8.325  1.00  0.00      AP1  C 
ATOM   2178  HA  LYS A 141      -7.566  24.088  -7.092  1.00  0.00      AP1    
ATOM   2179  CB  LYS A 141       5.554   3.360   1.430  1.00  0.00      AP1  C 
ATOM   2180  HB1 LYS A 141      25.616 -30.985   3.753  1.00  0.00      AP1    
ATOM   2181  HB2 LYS A 141      11.997  -9.350  17.282  1.00  0.00      AP1    
ATOM   2182  CG  LYS A 141       3.824  -6.230  -3.117  1.00  0.00      AP1  C 
ATOM   2183  HG1 LYS A 141      -4.888 -17.714  -0.650  1.00  0.00      AP1    
ATOM   2184  HG2 LYS A 141      16.552  23.142 -17.113  1.00  0.00      AP1    
ATOM   2185  CD  LYS A 141      -5.721   3.948   2.301  1.00  0.00      AP1  C 
ATOM   2186  HD1 LYS A 141      25.481   6.013 -24.338  1.00  0.00      AP1    
ATOM   2187  HD2 LYS A 141      16.983   1.418 -15.067  1.00  0.00      AP1    
ATOM   2188  CE  LYS A 141      -3.033   5.737   1.457  1.00  0.00      AP1  C 
ATOM   2189  HE1 LYS A 141     -11.646 -16.742   0.140  1.00  0.00      AP1    
ATOM   2190  HE2 LYS A 141       7.915  -0.430 -16.681  1.00  0.00      AP1    
ATOM   2191  NZ  LYS A 141       5.590   0.970   2.541  1.00  0.00      AP1  N 
ATOM   2192  HZ1 LYS A 141       0.624 -13.314 -17.906  1.00  0.00      AP1    
ATOM   2193  HZ2 LYS A 141       2.339   6.837 -22.754  1.00  0.00      AP1    
ATOM   2194  HZ3 LYS A 141      -7.317  -0.911 -10.277  1.00  0.00      AP1    
ATOM   2195  C   LYS A 141       6.073   7.170  -4.469  1.00  0.00      AP1  C 
ATOM   2196  O   LYS A 141       3.741  -4.533   3.303  1.00  0.00      AP1  O 
ATOM   2197  N   VAL A 142       1.959   0.814   1.757  1.00  0.00      AP1  N 
ATOM   2198  HN  VAL A 142      23.772  -4.473 -14.039  1.00  0.00      AP1    
ATOM   2199  CA  VAL A 142       2.259  -5.019   5.492  1.00  0.00      AP1  C 
ATOM   2200  HA  VAL A 142      10.565 -10.989   8.630  1.00  0.00      AP1    
ATOM   2201  CB  VAL A 142      -6.097   2.263  -5.642  1.00  0.00      AP1  C 
ATOM   2202  HB  VAL A 142       2.715  31.409 -21.732  1.00  0.00      AP1    
ATOM   2203  CG1 VAL A 142       5.775  -5.384   3.412  1.00  0.00      AP1  C 
ATOM   2204 HG11 VAL A 142     -10.368  -4.488  17.002  1.00  0.00      AP1    
ATOM   2205 HG12 VAL A 142      -8.987   3.332 -15.069  1.00  0.00      AP1    
ATOM   2206 HG13 VAL A 142      -2.991   3.242   3.042  1.00  0.00      AP1    
ATOM   2207  CG2 VAL A 142      -2.792  -6.814  -1.772  1.00  0.00      AP1  C 
ATOM   2208 HG21 VAL A 142     -22.028  -1.232  21.070  1.00  0.00      AP1    
ATOM   2209 HG22 VAL A 142      10.097 -21.753  10.629  1.00  0.00      AP1    
ATOM   2210 HG23 VAL A 142      49.252  33.253  21.651  1.00  0.00      AP1    
ATOM   2211  C   VAL A 142       0.345   8.039  -0.038  1.00  0.00      AP1  C 
ATOM   2212  O   VAL A 142       1.047   1.493  -8.372  1.00  0.00      AP1  O 
ATOM   2213  N   GLU A 143      -2.514   3.292  -1.656  1.00  0.00      AP1  N 
ATOM   2214  HN  GLU A 143      19.626  -2.097  -2.780  1.00  0.00      AP1    
ATOM   2215  CA  GLU A 143      -3.968  -4.702   0.777  1.00  0.00      AP1  C 
ATOM   2216  HA  GLU A 143     -16.019  -2.707   5.224  1.00  0.00      AP1    
ATOM   2217  CB  GLU A 143      -3.941  -4.746  -9.076  1.00  0.00      AP1  C 
ATOM   2218  HB1 GLU A 143       4.126 -10.456 -11.374  1.00  0.00      AP1    
ATOM   2219  HB2 GLU A 143       6.598   6.211   5.484  1.00  0.00      AP1    
ATOM   2220  CG  GLU A 143      -6.033   5.212   6.370  1.00  0.00      AP1  C 
ATOM   2221  HG1 GLU A 143      -4.076  11.857  -0.720  1.00  0.00      AP1    
ATOM   2222  HG2 GLU A 143      23.271 -22.043 -10.389  1.00  0.00      AP1    
ATOM   2223  CD  GLU A 143      -1.165   3.487   0.291  1.00  0.00      AP1  C 
ATOM   2224  OE1 GLU A 143      -3.117   4.074  -3.227  1.00  0.00      AP1  O 
ATOM   2225  OE2 GLU A 143       0.654  -3.574   1.529  1.00  0.00      AP1  O 
ATOM   2226  C   GLU A 143      -2.745   3.014   2.505  1.00  0.00      AP1  C 
ATOM   2227  O   GLU A 143       2.231   1.094  -0.492  1.00  0.00      AP1  O 
ATOM   2228  N   GLY A 144      -4.376   8.695  -2.626  1.00  0.00      AP1  N 
ATOM   2229  HN  GLY A 144       1.818   3.486 -22.597  1.00  0.00      AP1    
ATOM   2230  CA  GLY A 144       4.727  -2.286   3.004  1.00  0.00      AP1  C 
ATOM   2231  HA1 GLY A 144       8.687  -2.690   9.040  1.00  0.00      AP1    
ATOM   2232  HA2 GLY A 144       7.905  -7.243   5.411  1.00  0.00      AP1    
ATOM   2233  C   GLY A 144       1.349  -1.371   0.458  1.00  0.00      AP1  C 
ATOM   2234  O   GLY A 144       5.130   5.410  -6.281  1.00  0.00      AP1  O 
ATOM   2235  N   LYS A 145       1.078  -3.244  -0.255  1.00  0.00      AP1  N 
ATOM   2236  HN  LYS A 145      14.118  18.937  -3.187  1.00  0.00      AP1    
ATOM   2237  CA  LYS A 145      -2.945   3.551  -0.624  1.00  0.00      AP1  C 
ATOM   2238  HA  LYS A 145     -13.580   6.488   7.794  1.00  0.00      AP1    
ATOM   2239  CB  LYS A 145      -1.074   3.766 -12.188  1.00  0.00      AP1  C 
ATOM   2240  HB1 LYS A 145      15.712   6.781  12.606  1.00  0.00      AP1    
ATOM   2241  HB2 LYS A 145     -19.226  32.392  -0.296  1.00  0.00      AP1    
ATOM   2242  CG  LYS A 145      -2.112  -5.118   9.893  1.00  0.00      AP1  C 
ATOM   2243  HG1 LYS A 145       8.687  -9.340  13.580  1.00  0.00      AP1    
ATOM   2244  HG2 LYS A 145     -23.432   4.015   1.451  1.00  0.00      AP1    
ATOM   2245  CD  LYS A 145      -2.494   5.434   0.434  1.00  0.00      AP1  C 
ATOM   2246  HD1 LYS A 145     -28.538  10.886  -9.320  1.00  0.00      AP1    
ATOM   2247  HD2 LYS A 145     -24.293  -3.044  -3.889  1.00  0.00      AP1    
ATOM   2248  CE  LYS A 145      -4.302   5.995   5.143  1.00  0.00      AP1  C 
ATOM   2249  HE1 LYS A 145      -5.487  -9.036   7.675  1.00  0.00      AP1    
ATOM   2250  HE2 LYS A 145      20.205 -17.148  33.172  1.00  0.00      AP1    
ATOM   2251  NZ  LYS A 145      -3.452  -2.599  -3.586  1.00  0.00      AP1  N 
ATOM   2252  HZ1 LYS A 145      27.194  21.929  13.174  1.00  0.00      AP1    
ATOM   2253  HZ2 LYS A 145      13.099  -3.954  -4.905  1.00  0.00      AP1    
ATOM   2254  HZ3 LYS A 145      -4.258 -16.570   7.799  1.00  0.00      AP1    
ATOM   2255  C   LYS A 145      -8.592   4.753   0.744  1.00  0.00      AP1  C 
ATOM   2256  O   LYS A 145      -5.794   1.640  -6.138  1.00  0.00      AP1  O 
ATOM   2257  N   ASP A 146       2.725   3.701   1.352  1.00  0.00      AP1  N 
ATOM   2258  HN  ASP A 146      -3.562  -0.180  -7.202  1.00  0.00      AP1    
ATOM   2259  CA  ASP A 146      -6.687  -3.909  -1.616  1.00  0.00      AP1  C 
ATOM   2260  HA  ASP A 146     -13.131  -7.748   1.844  1.00  0.00      AP1    
ATOM   2261  CB  ASP A 146      -3.336   3.756   1.200  1.00  0.00      AP1  C 
ATOM   2262  HB1 ASP A 146      -2.985   6.364  31.900  1.00  0.00      AP1    
ATOM   2263  HB2 ASP A 146       0.016   6.988   1.208  1.00  0.00      AP1    
ATOM   2264  CG  ASP A 146       0.352  -3.924  -1.063  1.00  0.00      AP1  C 
ATOM   2265  OD1 ASP A 146      -0.743   1.427  -0.315  1.00  0.00      AP1  O 
ATOM   2266  OD2 ASP A 146      -0.217  -1.594  -0.691  1.00  0.00      AP1  O 
ATOM   2267  C   ASP A 146     -11.683   1.738   5.670  1.00  0.00      AP1  C 
ATOM   2268  O   ASP A 146       2.109   3.198  -0.716  1.00  0.00      AP1  O 
ATOM   2269  N   ASP A 147       0.213  -2.430  -3.814  1.00  0.00      AP1  N 
ATOM   2270  HN  ASP A 147      -1.855  22.121 -36.307  1.00  0.00      AP1    
ATOM   2271  CA  ASP A 147       9.949  -3.405  -0.024  1.00  0.00      AP1  C 
ATOM   2272  HA  ASP A 147      -0.425  -3.536  -4.921  1.00  0.00      AP1    
ATOM   2273  CB  ASP A 147      -1.095  -4.638   6.456  1.00  0.00      AP1  C 
ATOM   2274  HB1 ASP A 147      11.695  14.462  13.721  1.00  0.00      AP1    
ATOM   2275  HB2 ASP A 147       8.569  14.112  -1.803  1.00  0.00      AP1    
ATOM   2276  CG  ASP A 147       4.116   2.687   2.987  1.00  0.00      AP1  C 
ATOM   2277  OD1 ASP A 147       3.548  -1.592   2.686  1.00  0.00      AP1  O 
ATOM   2278  OD2 ASP A 147      -3.603  -6.959   2.008  1.00  0.00      AP1  O 
ATOM   2279  C   ASP A 147      -1.309  -6.073  -3.504  1.00  0.00      AP1  C 
ATOM   2280  O   ASP A 147      -0.664   1.113  -6.996  1.00  0.00      AP1  O 
ATOM   2281  N   VAL A 148      -0.885   1.754  -3.488  1.00  0.00      AP1  N 
ATOM   2282  HN  VAL A 148     -26.327 -25.634 -10.166  1.00  0.00      AP1    
ATOM   2283  CA  VAL A 148       0.144   4.492   8.479  1.00  0.00      AP1  C 
ATOM   2284  HA  VAL A 148       9.835  15.134 -11.041  1.00  0.00      AP1    
ATOM   2285  CB  VAL A 148      -2.603  -6.659  -6.000  1.00  0.00      AP1  C 
ATOM   2286  HB  VAL A 148       0.066 -24.311 -28.892  1.00  0.00      AP1    
ATOM   2287  CG1 VAL A 148       4.427   4.191  -5.025  1.00  0.00      AP1  C 
ATOM   2288 HG11 VAL A 148     -23.842  -0.404   3.396  1.00  0.00      AP1    
ATOM   2289 HG12 VAL A 148      15.787  31.308  -7.154  1.00  0.00      AP1    
ATOM   2290 HG13 VAL A 148      -7.034 -34.384  18.365  1.00  0.00      AP1    
ATOM   2291  CG2 VAL A 148       0.131   1.179   7.256  1.00  0.00      AP1  C 
ATOM   2292 HG21 VAL A 148     -28.355  15.160  -5.304  1.00  0.00      AP1    
ATOM   2293 HG22 VAL A 148      -9.239 -20.503  12.737  1.00  0.00      AP1    
ATOM   2294 HG23 VAL A 148       8.716  24.054  -9.096  1.00  0.00      AP1    
ATOM   2295  C   VAL A 148      -4.833   4.927  -4.492  1.00  0.00      AP1  C 
ATOM   2296  O   VAL A 148       0.533  -1.366   1.219  1.00  0.00      AP1  O 
ATOM   2297  N   THR A 149      -0.863   7.316   1.986  1.00  0.00      AP1  N 
ATOM   2298  HN  THR A 149      -0.566 -14.779  -6.001  1.00  0.00      AP1    
ATOM   2299  CA  THR A 149       7.445   2.421   4.381  1.00  0.00      AP1  C 
ATOM   2300  HA  THR A 149       7.755   8.008  20.932  1.00  0.00      AP1    
ATOM   2301  CB  THR A 149      -3.282   9.519  -0.524  1.00  0.00      AP1  C 
ATOM   2302  HB  THR A 149     -22.816   6.278   5.391  1.00  0.00      AP1    
ATOM   2303  OG1 THR A 149      -6.040   4.182   3.974  1.00  0.00      AP1  O 
ATOM   2304  HG1 THR A 149     -19.203  10.627  -5.603  1.00  0.00      AP1    
ATOM   2305  CG2 THR A 149       4.095  -2.665  -3.039  1.00  0.00      AP1  C 
ATOM   2306 HG21 THR A 149     -36.523   1.794  -4.584  1.00  0.00      AP1    
ATOM   2307 HG22 THR A 149      -8.882  30.400  -6.631  1.00  0.00      AP1    
ATOM   2308 HG23 THR A 149      10.628  -7.060 -18.146  1.00  0.00      AP1    
ATOM   2309  C   THR A 149      -1.881 -10.270  -5.969  1.00  0.00      AP1  C 
ATOM   2310  O   THR A 149      -0.872   1.561  -5.574  1.00  0.00      AP1  O 
ATOM   2311  N   GLY A 150      -0.579   4.903   4.129  1.00  0.00      AP1  N 
ATOM   2312  HN  GLY A 150       5.898   7.452  -7.061  1.00  0.00      AP1    
ATOM   2313  CA  GLY A 150      -0.483   2.237   6.814  1.00  0.00      AP1  C 
ATOM   2314  HA1 GLY A 150       1.971 -33.627   9.574  1.00  0.00      AP1    
ATOM   2315  HA2 GLY A 150      -0.830 -11.143   6.327  1.00  0.00      AP1    
ATOM   2316  C   GLY A 150       0.391  -1.440  -2.737  1.00  0.00      AP1  C 
ATOM   2317  O   GLY A 150      -3.921   4.070   0.194  1.00  0.00      AP1  O 
ATOM   2318  N   GLU A 151      -7.981  -1.753  -1.254  1.00  0.00      AP1  N 
ATOM   2319  HN  GLU A 151     -10.194  16.876   1.386  1.00  0.00      AP1    
ATOM   2320  CA  GLU A 151       4.857  -1.570   0.303  1.00  0.00      AP1  C 
ATOM   2321  HA  GLU A 151     -18.168  -9.358 -18.862  1.00  0.00      AP1    
ATOM   2322  CB  GLU A 151      -0.272  -0.434   9.662  1.00  0.00      AP1  C 
ATOM   2323  HB1 GLU A 151      -6.654  26.331  -2.389  1.00  0.00      AP1    
ATOM   2324  HB2 GLU A 151       7.498 -11.630   4.056  1.00  0.00      AP1    
ATOM   2325  CG  GLU A 151      -3.364   4.808   3.800  1.00  0.00      AP1  C 
ATOM   2326  HG1 GLU A 151      29.669 -15.289  -2.920  1.00  0.00      AP1    
ATOM   2327  HG2 GLU A 151      -4.705 -10.686  28.394  1.00  0.00      AP1    
ATOM   2328  CD  GLU A 151      -4.158   1.901  -7.560  1.00  0.00      AP1  C 
ATOM   2329  OE1 GLU A 151       2.247  -3.659   2.824  1.00  0.00      AP1  O 
ATOM   2330  OE2 GLU A 151       2.694  -2.014   8.311  1.00  0.00      AP1  O 
ATOM   2331  C   GLU A 151      -6.033   0.975  -0.535  1.00  0.00      AP1  C 
ATOM   2332  O   GLU A 151      -2.418   1.663  -3.885  1.00  0.00      AP1  O 
ATOM   2333  N   GLU A 152      -6.837  -0.093   2.563  1.00  0.00      AP1  N 
ATOM   2334  HN  GLU A 152     -20.787   8.316 -19.528  1.00  0.00      AP1    
ATOM   2335  CA  GLU A 152       4.389  -1.310   3.893  1.00  0.00      AP1  C 
ATOM   2336  HA  GLU A 152       5.619  -1.280  14.420  1.00  0.00      AP1    
ATOM   2337  CB  GLU A 152      -3.858   1.660  -4.464  1.00  0.00      AP1  C 
ATOM   2338  HB1 GLU A 152       9.498  18.457   8.242  1.00  0.00      AP1    
ATOM   2339  HB2 GLU A 152      -8.168 -13.876  -3.086  1.00  0.00      AP1    
ATOM   2340  CG  GLU A 152       4.181   0.404   2.885  1.00  0.00      AP1  C 
ATOM   2341  HG1 GLU A 152     -11.736 -15.831  -6.453  1.00  0.00      AP1    
ATOM   2342  HG2 GLU A 152     -11.103  -8.537   8.408  1.00  0.00      AP1    
ATOM   2343  CD  GLU A 152      -2.929  -3.861  -6.850  1.00  0.00      AP1  C 
ATOM   2344  OE1 GLU A 152       7.754  -0.350   7.923  1.00  0.00      AP1  O 
ATOM   2345  OE2 GLU A 152      -7.185   6.497  -5.040  1.00  0.00      AP1  O 
ATOM   2346  C   GLU A 152      -4.277  11.108   4.900  1.00  0.00      AP1  C 
ATOM   2347  O   GLU A 152       6.661  -1.258  -4.921  1.00  0.00      AP1  O 
ATOM   2348  N   LEU A 153      -6.497  -3.698   4.139  1.00  0.00      AP1  N 
ATOM   2349  HN  LEU A 153      -0.590  -8.340  -3.106  1.00  0.00      AP1    
ATOM   2350  CA  LEU A 153       4.385  -3.813   7.002  1.00  0.00      AP1  C 
ATOM   2351  HA  LEU A 153     -15.546   1.659  -5.907  1.00  0.00      AP1    
ATOM   2352  CB  LEU A 153       2.222  -1.115   2.053  1.00  0.00      AP1  C 
ATOM   2353  HB1 LEU A 153     -21.027 -19.919 -11.279  1.00  0.00      AP1    
ATOM   2354  HB2 LEU A 153       6.269 -24.968  13.551  1.00  0.00      AP1    
ATOM   2355  CG  LEU A 153       0.088  -1.443   0.134  1.00  0.00      AP1  C 
ATOM   2356  HG  LEU A 153      -4.986  -9.784 -20.982  1.00  0.00      AP1    
ATOM   2357  CD1 LEU A 153      -2.321   9.262   2.162  1.00  0.00      AP1  C 
ATOM   2358 HD11 LEU A 153     -10.260  12.046   1.638  1.00  0.00      AP1    
ATOM   2359 HD12 LEU A 153       2.330  -4.453  -6.989  1.00  0.00      AP1    
ATOM   2360 HD13 LEU A 153      16.328   2.546   9.456  1.00  0.00      AP1    
ATOM   2361  CD2 LEU A 153      -6.387  -2.590  -6.005  1.00  0.00      AP1  C 
ATOM   2362 HD21 LEU A 153       5.696 -18.535   7.088  1.00  0.00      AP1    
ATOM   2363 HD22 LEU A 153       6.293  -1.416   6.772  1.00  0.00      AP1    
ATOM   2364 HD23 LEU A 153      -4.267   0.890  -7.123  1.00  0.00      AP1    
ATOM   2365  C   LEU A 153       4.741  -2.049  -8.569  1.00  0.00      AP1  C 
ATOM   2366  O   LEU A 153       1.765  -0.096  -0.320  1.00  0.00      AP1  O 
ATOM   2367  N   THR A 154       1.101  -3.747   1.422  1.00  0.00      AP1  N 
ATOM   2368  HN  THR A 154      -0.281 -15.390   0.917  1.00  0.00      AP1    
ATOM   2369  CA  THR A 154       3.879  -6.612  11.814  1.00  0.00      AP1  C 
ATOM   2370  HA  THR A 154      -7.715  -3.892 -20.056  1.00  0.00      AP1    
ATOM   2371  CB  THR A 154       3.869  -1.033  -1.428  1.00  0.00      AP1  C 
ATOM   2372  HB  THR A 154       1.906   0.095   1.179  1.00  0.00      AP1    
ATOM   2373  OG1 THR A 154      -1.415   1.769   0.245  1.00  0.00      AP1  O 
ATOM   2374  HG1 THR A 154      -4.905  -8.349   6.213  1.00  0.00      AP1    
ATOM   2375  CG2 THR A 154      -0.944   2.989   6.496  1.00  0.00      AP1  C 
ATOM   2376 HG21 THR A 154      -1.707   2.228  12.052  1.00  0.00      AP1    
ATOM   2377 HG22 THR A 154      19.882 -11.120  15.545  1.00  0.00      AP1    
ATOM   2378 HG23 THR A 154       4.942 -20.282 -44.107  1.00  0.00      AP1    
ATOM   2379  C   THR A 154       5.009   1.049  -3.196  1.00  0.00      AP1  C 
ATOM   2380  O   THR A 154      -2.325  -5.339   1.888  1.00  0.00      AP1  O 
ATOM   2381  N   THR A 155       5.995  -8.657   0.761  1.00  0.00      AP1  N 
ATOM   2382  HN  THR A 155      11.864 -21.951   6.383  1.00  0.00      AP1    
ATOM   2383  CA  THR A 155       3.116  -9.140  -3.309  1.00  0.00      AP1  C 
ATOM   2384  HA  THR A 155      -5.602 -31.597 -13.257  1.00  0.00      AP1    
ATOM   2385  CB  THR A 155      -7.631   1.369   4.587  1.00  0.00      AP1  C 
ATOM   2386  HB  THR A 155     -19.729 -16.260  20.471  1.00  0.00      AP1    
ATOM   2387  OG1 THR A 155       3.576  -0.667   2.452  1.00  0.00      AP1  O 
ATOM   2388  HG1 THR A 155      32.872  -1.160 -26.550  1.00  0.00      AP1    
ATOM   2389  CG2 THR A 155      -1.581   7.150   1.397  1.00  0.00      AP1  C 
ATOM   2390 HG21 THR A 155      -7.860  -9.522   9.144  1.00  0.00      AP1    
ATOM   2391 HG22 THR A 155       7.731  18.099  16.227  1.00  0.00      AP1    
ATOM   2392 HG23 THR A 155     -12.986   8.129 -23.865  1.00  0.00      AP1    
ATOM   2393  C   THR A 155      -2.678 -13.260  -4.621  1.00  0.00      AP1  C 
ATOM   2394  O   THR A 155       3.718  -2.613  -0.855  1.00  0.00      AP1  O 
ATOM   2395  N   ARG A 156       0.743  -5.695   0.725  1.00  0.00      AP1  N 
ATOM   2396  HN  ARG A 156      -1.396  -7.717  14.523  1.00  0.00      AP1    
ATOM   2397  CA  ARG A 156       5.265  -6.793   1.112  1.00  0.00      AP1  C 
ATOM   2398  HA  ARG A 156      15.160   3.329  11.279  1.00  0.00      AP1    
ATOM   2399  CB  ARG A 156      -3.647   2.590   0.966  1.00  0.00      AP1  C 
ATOM   2400  HB1 ARG A 156      -8.414 -19.197  17.086  1.00  0.00      AP1    
ATOM   2401  HB2 ARG A 156     -36.585 -14.381 -10.408  1.00  0.00      AP1    
ATOM   2402  CG  ARG A 156      -6.382   3.189  -4.590  1.00  0.00      AP1  C 
ATOM   2403  HG1 ARG A 156     -15.848   6.338 -10.296  1.00  0.00      AP1    
ATOM   2404  HG2 ARG A 156     -14.756  -2.000  -1.479  1.00  0.00      AP1    
ATOM   2405  CD  ARG A 156      -0.494  -1.403  -2.190  1.00  0.00      AP1  C 
ATOM   2406  HD1 ARG A 156      22.066 -11.369  -1.748  1.00  0.00      AP1    
ATOM   2407  HD2 ARG A 156     -20.521 -23.432   1.784  1.00  0.00      AP1    
ATOM   2408  NE  ARG A 156      -2.936   0.501  -0.589  1.00  0.00      AP1  N 
ATOM   2409  HE  ARG A 156     -19.206  -8.127  21.375  1.00  0.00      AP1    
ATOM   2410  CZ  ARG A 156       2.599  -3.445   2.489  1.00  0.00      AP1  C 
ATOM   2411  NH1 ARG A 156      -1.344   8.488  -2.814  1.00  0.00      AP1  N 
ATOM   2412 HH11 ARG A 156      -3.754  -2.440 -16.091  1.00  0.00      AP1    
ATOM   2413 HH12 ARG A 156      39.839   5.545  -4.960  1.00  0.00      AP1    
ATOM   2414  NH2 ARG A 156       5.075  -6.650   0.954  1.00  0.00      AP1  N 
ATOM   2415 HH21 ARG A 156       5.061 -13.189 -16.675  1.00  0.00      AP1    
ATOM   2416 HH22 ARG A 156     -19.115 -12.127  13.464  1.00  0.00      AP1    
ATOM   2417  C   ARG A 156      -5.344   0.565   5.144  1.00  0.00      AP1  C 
ATOM   2418  O   ARG A 156       0.562  -4.829  -1.964  1.00  0.00      AP1  O 
ATOM   2419  N   LYS A 157      -2.718   5.354   0.974  1.00  0.00      AP1  N 
ATOM   2420  HN  LYS A 157      -4.396 -12.567 -13.663  1.00  0.00      AP1    
ATOM   2421  CA  LYS A 157      -4.784   1.625   0.939  1.00  0.00      AP1  C 
ATOM   2422  HA  LYS A 157     -31.842 -30.218 -14.660  1.00  0.00      AP1    
ATOM   2423  CB  LYS A 157      -2.523   2.404   9.877  1.00  0.00      AP1  C 
ATOM   2424  HB1 LYS A 157      -2.049  -2.672  23.513  1.00  0.00      AP1    
ATOM   2425  HB2 LYS A 157      -0.128   0.401  10.070  1.00  0.00      AP1    
ATOM   2426  CG  LYS A 157       3.804   4.911  12.270  1.00  0.00      AP1  C 
ATOM   2427  HG1 LYS A 157      -2.159   8.186  -9.144  1.00  0.00      AP1    
ATOM   2428  HG2 LYS A 157      -1.733 -13.175  11.271  1.00  0.00      AP1    
ATOM   2429  CD  LYS A 157       6.616   3.445  -2.124  1.00  0.00      AP1  C 
ATOM   2430  HD1 LYS A 157      20.063   5.416  20.732  1.00  0.00      AP1    
ATOM   2431  HD2 LYS A 157      -0.230  31.319   8.034  1.00  0.00      AP1    
ATOM   2432  CE  LYS A 157       9.345  -2.828  -0.692  1.00  0.00      AP1  C 
ATOM   2433  HE1 LYS A 157       0.020 -20.814 -12.233  1.00  0.00      AP1    
ATOM   2434  HE2 LYS A 157      36.706  -3.861   8.470  1.00  0.00      AP1    
ATOM   2435  NZ  LYS A 157      -6.056   4.224   0.333  1.00  0.00      AP1  N 
ATOM   2436  HZ1 LYS A 157      24.067  10.259   7.513  1.00  0.00      AP1    
ATOM   2437  HZ2 LYS A 157     -14.921  14.435  12.793  1.00  0.00      AP1    
ATOM   2438  HZ3 LYS A 157      -4.138   9.952 -17.965  1.00  0.00      AP1    
ATOM   2439  C   LYS A 157       0.902  -6.851  -1.357  1.00  0.00      AP1  C 
ATOM   2440  O   LYS A 157      -4.734  -2.463  -2.520  1.00  0.00      AP1  O 
ATOM   2441  N   ASP A 158       2.702  -4.171   1.183  1.00  0.00      AP1  N 
ATOM   2442  HN  ASP A 158       8.234   7.229  13.941  1.00  0.00      AP1    
ATOM   2443  CA  ASP A 158       6.077   5.130   0.931  1.00  0.00      AP1  C 
ATOM   2444  HA  ASP A 158      -7.057 -27.468  -8.682  1.00  0.00      AP1    
ATOM   2445  CB  ASP A 158      -4.558  -7.136   2.524  1.00  0.00      AP1  C 
ATOM   2446  HB1 ASP A 158       4.953  15.223  -5.212  1.00  0.00      AP1    
ATOM   2447  HB2 ASP A 158       1.197   8.280 -32.542  1.00  0.00      AP1    
ATOM   2448  CG  ASP A 158       0.783  -0.597  -0.835  1.00  0.00      AP1  C 
ATOM   2449  OD1 ASP A 158       5.029   3.434  -0.540  1.00  0.00      AP1  O 
ATOM   2450  OD2 ASP A 158      -5.015   8.427   3.476  1.00  0.00      AP1  O 
ATOM   2451  C   ASP A 158       2.710   8.199  -8.013  1.00  0.00      AP1  C 
ATOM   2452  O   ASP A 158       2.258  -1.388  -1.109  1.00  0.00      AP1  O 
ATOM   2453  N   ASP A 159       5.331   1.610  -2.739  1.00  0.00      AP1  N 
ATOM   2454  HN  ASP A 159       0.646  17.467 -19.959  1.00  0.00      AP1    
ATOM   2455  CA  ASP A 159       2.608  -1.435   3.663  1.00  0.00      AP1  C 
ATOM   2456  HA  ASP A 159     -19.197  -3.052 -21.995  1.00  0.00      AP1    
ATOM   2457  CB  ASP A 159      -6.266  -1.430   1.536  1.00  0.00      AP1  C 
ATOM   2458  HB1 ASP A 159      -9.600  -0.123 -11.292  1.00  0.00      AP1    
ATOM   2459  HB2 ASP A 159     -12.086   3.393  -3.945  1.00  0.00      AP1    
ATOM   2460  CG  ASP A 159       0.502  -4.351  -2.588  1.00  0.00      AP1  C 
ATOM   2461  OD1 ASP A 159      -5.801  -0.615   6.562  1.00  0.00      AP1  O 
ATOM   2462  OD2 ASP A 159       6.569   4.839  -4.628  1.00  0.00      AP1  O 
ATOM   2463  C   ASP A 159       2.090  -8.626   3.817  1.00  0.00      AP1  C 
ATOM   2464  O   ASP A 159       0.955  -9.728   6.841  1.00  0.00      AP1  O 
ATOM   2465  N   GLN A 160       1.099  -2.451   7.699  1.00  0.00      AP1  N 
ATOM   2466  HN  GLN A 160      13.923  28.575 -14.985  1.00  0.00      AP1    
ATOM   2467  CA  GLN A 160       4.156  -2.756  -3.386  1.00  0.00      AP1  C 
ATOM   2468  HA  GLN A 160      -1.730  -3.444  12.093  1.00  0.00      AP1    
ATOM   2469  CB  GLN A 160       1.870  -4.810  -1.029  1.00  0.00      AP1  C 
ATOM   2470  HB1 GLN A 160      -0.182  16.948   4.387  1.00  0.00      AP1    
ATOM   2471  HB2 GLN A 160     -21.600  17.259  34.920  1.00  0.00      AP1    
ATOM   2472  CG  GLN A 160       2.356  -1.932   3.895  1.00  0.00      AP1  C 
ATOM   2473  HG1 GLN A 160      13.313  20.372  15.149  1.00  0.00      AP1    
ATOM   2474  HG2 GLN A 160      -4.059 -10.225 -25.343  1.00  0.00      AP1    
ATOM   2475  CD  GLN A 160       3.147  -3.025   0.667  1.00  0.00      AP1  C 
ATOM   2476  OE1 GLN A 160       0.000   3.561  -0.153  1.00  0.00      AP1  O 
ATOM   2477  NE2 GLN A 160       1.838  -5.652  -1.527  1.00  0.00      AP1  N 
ATOM   2478 HE21 GLN A 160      -6.591  -6.430   5.506  1.00  0.00      AP1    
ATOM   2479 HE22 GLN A 160       9.338 -11.299  -3.059  1.00  0.00      AP1    
ATOM   2480  C   GLN A 160       0.517  -0.371   6.892  1.00  0.00      AP1  C 
ATOM   2481  O   GLN A 160      -0.408  -0.841  -9.108  1.00  0.00      AP1  O 
ATOM   2482  N   GLU A 161      -2.690  -9.740  -0.910  1.00  0.00      AP1  N 
ATOM   2483  HN  GLU A 161      17.377   3.522  19.542  1.00  0.00      AP1    
ATOM   2484  CA  GLU A 161      -1.697   3.928   3.917  1.00  0.00      AP1  C 
ATOM   2485  HA  GLU A 161       1.292  -8.237  -5.103  1.00  0.00      AP1    
ATOM   2486  CB  GLU A 161       3.311  -2.418   0.699  1.00  0.00      AP1  C 
ATOM   2487  HB1 GLU A 161     -27.673  18.008  -5.308  1.00  0.00      AP1    
ATOM   2488  HB2 GLU A 161      -8.694  -2.564  -2.268  1.00  0.00      AP1    
ATOM   2489  CG  GLU A 161       3.683   3.028   2.415  1.00  0.00      AP1  C 
ATOM   2490  HG1 GLU A 161      13.128  -0.981   6.694  1.00  0.00      AP1    
ATOM   2491  HG2 GLU A 161       4.636  16.299  11.984  1.00  0.00      AP1    
ATOM   2492  CD  GLU A 161       0.407   2.584   0.512  1.00  0.00      AP1  C 
ATOM   2493  OE1 GLU A 161       4.538   0.130  -8.200  1.00  0.00      AP1  O 
ATOM   2494  OE2 GLU A 161       2.561  -3.688  -2.447  1.00  0.00      AP1  O 
ATOM   2495  C   GLU A 161      -8.849  -4.688   6.170  1.00  0.00      AP1  C 
ATOM   2496  O   GLU A 161      -9.338  -8.334   1.750  1.00  0.00      AP1  O 
ATOM   2497  N   GLU A 162       1.390  -0.075  -5.320  1.00  0.00      AP1  N 
ATOM   2498  HN  GLU A 162     -22.990   1.363   1.092  1.00  0.00      AP1    
ATOM   2499  CA  GLU A 162       3.751   0.243  -7.300  1.00  0.00      AP1  C 
ATOM   2500  HA  GLU A 162      31.901  10.215 -13.385  1.00  0.00      AP1    
ATOM   2501  CB  GLU A 162       2.124  -3.821  -4.660  1.00  0.00      AP1  C 
ATOM   2502  HB1 GLU A 162       1.910  23.205  21.207  1.00  0.00      AP1    
ATOM   2503  HB2 GLU A 162     -14.308  18.289  -6.233  1.00  0.00      AP1    
ATOM   2504  CG  GLU A 162      -2.756  -0.468  -9.703  1.00  0.00      AP1  C 
ATOM   2505  HG1 GLU A 162      14.243  -7.025  13.952  1.00  0.00      AP1    
ATOM   2506  HG2 GLU A 162      19.700 -13.303 -29.269  1.00  0.00      AP1    
ATOM   2507  CD  GLU A 162       5.865   3.010  -6.798  1.00  0.00      AP1  C 
ATOM   2508  OE1 GLU A 162       1.078  -2.569   3.535  1.00  0.00      AP1  O 
ATOM   2509  OE2 GLU A 162       3.895   3.275   0.444  1.00  0.00      AP1  O 
ATOM   2510  C   GLU A 162      -4.749   6.223  -3.743  1.00  0.00      AP1  C 
ATOM   2511  O   GLU A 162       1.978   1.121   1.865  1.00  0.00      AP1  O 
ATOM   2512  N   THR A 163       0.913  -6.252  -2.997  1.00  0.00      AP1  N 
ATOM   2513  HN  THR A 163      -1.787  -4.319   7.190  1.00  0.00      AP1    
ATOM   2514  CA  THR A 163      -0.802   2.064   1.000  1.00  0.00      AP1  C 
ATOM   2515  HA  THR A 163      17.573   4.958   5.820  1.00  0.00      AP1    
ATOM   2516  CB  THR A 163       0.265   2.297  -0.180  1.00  0.00      AP1  C 
ATOM   2517  HB  THR A 163     -34.091  10.441   0.436  1.00  0.00      AP1    
ATOM   2518  OG1 THR A 163      -2.825   3.375   2.487  1.00  0.00      AP1  O 
ATOM   2519  HG1 THR A 163      -8.038  21.011  16.352  1.00  0.00      AP1    
ATOM   2520  CG2 THR A 163      -4.036  -2.365   7.425  1.00  0.00      AP1  C 
ATOM   2521 HG21 THR A 163      -1.460 -16.692  -8.798  1.00  0.00      AP1    
ATOM   2522 HG22 THR A 163       6.195   5.647  13.967  1.00  0.00      AP1    
ATOM   2523 HG23 THR A 163       1.503  22.634 -13.401  1.00  0.00      AP1    
ATOM   2524  C   THR A 163       0.720   0.446   3.990  1.00  0.00      AP1  C 
ATOM   2525  O   THR A 163       0.650  -1.327   7.550  1.00  0.00      AP1  O 
ATOM   2526  N   VAL A 164       2.035   1.348   2.473  1.00  0.00      AP1  N 
ATOM   2527  HN  VAL A 164       7.911  -8.562  -4.343  1.00  0.00      AP1    
ATOM   2528  CA  VAL A 164       3.599   4.119  -3.104  1.00  0.00      AP1  C 
ATOM   2529  HA  VAL A 164     -11.348  12.383  -0.528  1.00  0.00      AP1    
ATOM   2530  CB  VAL A 164       0.319   3.531  -4.926  1.00  0.00      AP1  C 
ATOM   2531  HB  VAL A 164      16.113  11.115 -18.402  1.00  0.00      AP1    
ATOM   2532  CG1 VAL A 164      -6.611   7.796  -4.836  1.00  0.00      AP1  C 
ATOM   2533 HG11 VAL A 164      13.577  10.276 -19.127  1.00  0.00      AP1    
ATOM   2534 HG12 VAL A 164       4.368   3.661  24.103  1.00  0.00      AP1    
ATOM   2535 HG13 VAL A 164     -10.071  10.007  29.452  1.00  0.00      AP1    
ATOM   2536  CG2 VAL A 164      -0.741   6.191   1.996  1.00  0.00      AP1  C 
ATOM   2537 HG21 VAL A 164     -10.695  -3.180  33.004  1.00  0.00      AP1    
ATOM   2538 HG22 VAL A 164     -22.431   3.285 -13.890  1.00  0.00      AP1    
ATOM   2539 HG23 VAL A 164      11.796  16.847   0.572  1.00  0.00      AP1    
ATOM   2540  C   VAL A 164      -2.634   0.294   9.921  1.00  0.00      AP1  C 
ATOM   2541  O   VAL A 164      -6.437   6.606  -3.528  1.00  0.00      AP1  O 
ATOM   2542  N   ARG A 165      -4.216   3.002   0.985  1.00  0.00      AP1  N 
ATOM   2543  HN  ARG A 165      15.230  12.388  22.278  1.00  0.00      AP1    
ATOM   2544  CA  ARG A 165      -2.448  -0.367  -5.523  1.00  0.00      AP1  C 
ATOM   2545  HA  ARG A 165       6.518   1.242  -6.539  1.00  0.00      AP1    
ATOM   2546  CB  ARG A 165       7.918   2.915  -4.330  1.00  0.00      AP1  C 
ATOM   2547  HB1 ARG A 165       5.251 -23.212  13.991  1.00  0.00      AP1    
ATOM   2548  HB2 ARG A 165     -19.873  11.585 -11.169  1.00  0.00      AP1    
ATOM   2549  CG  ARG A 165       7.350  -0.528   2.707  1.00  0.00      AP1  C 
ATOM   2550  HG1 ARG A 165       5.506 -23.859   7.871  1.00  0.00      AP1    
ATOM   2551  HG2 ARG A 165     -22.486  16.448 -24.916  1.00  0.00      AP1    
ATOM   2552  CD  ARG A 165       1.958  -0.235  -8.256  1.00  0.00      AP1  C 
ATOM   2553  HD1 ARG A 165      19.755  -1.658  -3.323  1.00  0.00      AP1    
ATOM   2554  HD2 ARG A 165      -5.949  -0.585  17.124  1.00  0.00      AP1    
ATOM   2555  NE  ARG A 165       1.287  -2.072  -7.006  1.00  0.00      AP1  N 
ATOM   2556  HE  ARG A 165      23.259 -14.272 -11.707  1.00  0.00      AP1    
ATOM   2557  CZ  ARG A 165       7.528  -4.524   6.007  1.00  0.00      AP1  C 
ATOM   2558  NH1 ARG A 165       5.829  -3.256   0.654  1.00  0.00      AP1  N 
ATOM   2559 HH11 ARG A 165       6.746 -18.500  -3.112  1.00  0.00      AP1    
ATOM   2560 HH12 ARG A 165     -35.565 -14.864  10.709  1.00  0.00      AP1    
ATOM   2561  NH2 ARG A 165       0.317   2.319   3.167  1.00  0.00      AP1  N 
ATOM   2562 HH21 ARG A 165      -1.552   3.839 -31.267  1.00  0.00      AP1    
ATOM   2563 HH22 ARG A 165     -11.101  -5.639  -3.183  1.00  0.00      AP1    
ATOM   2564  C   ARG A 165      -2.013  -2.200   5.501  1.00  0.00      AP1  C 
ATOM   2565  O   ARG A 165      -7.791   5.184  -4.367  1.00  0.00      AP1  O 
ATOM   2566  N   LYS A 166       4.103  -1.584   5.549  1.00  0.00      AP1  N 
ATOM   2567  HN  LYS A 166      17.533   4.480   3.878  1.00  0.00      AP1    
ATOM   2568  CA  LYS A 166       4.871   1.809   0.042  1.00  0.00      AP1  C 
ATOM   2569  HA  LYS A 166      -0.165 -13.498   0.878  1.00  0.00      AP1    
ATOM   2570  CB  LYS A 166       9.700  -1.680  -2.530  1.00  0.00      AP1  C 
ATOM   2571  HB1 LYS A 166       2.545  -5.771  11.888  1.00  0.00      AP1    
ATOM   2572  HB2 LYS A 166      -2.389 -18.345 -27.767  1.00  0.00      AP1    
ATOM   2573  CG  LYS A 166      -1.326   1.753  -1.137  1.00  0.00      AP1  C 
ATOM   2574  HG1 LYS A 166      -9.722  -5.019  -5.122  1.00  0.00      AP1    
ATOM   2575  HG2 LYS A 166       1.807   0.719  -5.876  1.00  0.00      AP1    
ATOM   2576  CD  LYS A 166       2.228   7.655  -4.916  1.00  0.00      AP1  C 
ATOM   2577  HD1 LYS A 166      -8.613   6.229 -22.324  1.00  0.00      AP1    
ATOM   2578  HD2 LYS A 166     -11.888  -1.050  -4.586  1.00  0.00      AP1    
ATOM   2579  CE  LYS A 166      -0.674   5.716   2.870  1.00  0.00      AP1  C 
ATOM   2580  HE1 LYS A 166       5.790  -5.798  30.998  1.00  0.00      AP1    
ATOM   2581  HE2 LYS A 166     -22.606   5.049 -24.685  1.00  0.00      AP1    
ATOM   2582  NZ  LYS A 166      -3.503   1.013   5.085  1.00  0.00      AP1  N 
ATOM   2583  HZ1 LYS A 166       2.962   6.953  -8.034  1.00  0.00      AP1    
ATOM   2584  HZ2 LYS A 166      18.473   3.517   6.950  1.00  0.00      AP1    
ATOM   2585  HZ3 LYS A 166      11.866   3.868  -1.396  1.00  0.00      AP1    
ATOM   2586  C   LYS A 166      -0.370  -5.186  -2.408  1.00  0.00      AP1  C 
ATOM   2587  O   LYS A 166      -0.266   0.467  -1.561  1.00  0.00      AP1  O 
ATOM   2588  N   ARG A 167      -2.835  -2.878  -5.161  1.00  0.00      AP1  N 
ATOM   2589  HN  ARG A 167     -13.389   4.383  21.205  1.00  0.00      AP1    
ATOM   2590  CA  ARG A 167       2.867  -3.210  -0.896  1.00  0.00      AP1  C 
ATOM   2591  HA  ARG A 167       0.957  20.100 -33.173  1.00  0.00      AP1    
ATOM   2592  CB  ARG A 167       4.176   1.403  -0.340  1.00  0.00      AP1  C 
ATOM   2593  HB1 ARG A 167       7.105  13.244   8.975  1.00  0.00      AP1    
ATOM   2594  HB2 ARG A 167      18.150 -12.548  -5.537  1.00  0.00      AP1    
ATOM   2595  CG  ARG A 167       1.239   2.795   1.730  1.00  0.00      AP1  C 
ATOM   2596  HG1 ARG A 167     -28.517 -13.695  -6.656  1.00  0.00      AP1    
ATOM   2597  HG2 ARG A 167       3.449  -2.708   5.852  1.00  0.00      AP1    
ATOM   2598  CD  ARG A 167     -12.327  -2.811  -2.200  1.00  0.00      AP1  C 
ATOM   2599  HD1 ARG A 167      -1.695   2.739 -20.238  1.00  0.00      AP1    
ATOM   2600  HD2 ARG A 167       5.129 -14.812   9.640  1.00  0.00      AP1    
ATOM   2601  NE  ARG A 167       2.354   6.883   0.700  1.00  0.00      AP1  N 
ATOM   2602  HE  ARG A 167      13.794 -29.988  -8.867  1.00  0.00      AP1    
ATOM   2603  CZ  ARG A 167       0.582  -2.453  -4.453  1.00  0.00      AP1  C 
ATOM   2604  NH1 ARG A 167      -1.367   9.779   8.457  1.00  0.00      AP1  N 
ATOM   2605 HH11 ARG A 167      18.786   7.925 -12.557  1.00  0.00      AP1    
ATOM   2606 HH12 ARG A 167      -5.244 -10.283 -33.271  1.00  0.00      AP1    
ATOM   2607  NH2 ARG A 167       3.633  -3.326  -1.646  1.00  0.00      AP1  N 
ATOM   2608 HH21 ARG A 167       4.716  -4.572 -14.062  1.00  0.00      AP1    
ATOM   2609 HH22 ARG A 167       8.475 -14.605  -9.820  1.00  0.00      AP1    
ATOM   2610  C   ARG A 167       2.411  -2.676  -1.963  1.00  0.00      AP1  C 
ATOM   2611  O   ARG A 167       0.037   4.706   0.835  1.00  0.00      AP1  O 
ATOM   2612  N   LEU A 168       6.098   3.886  -4.228  1.00  0.00      AP1  N 
ATOM   2613  HN  LEU A 168       1.916  14.891  -4.173  1.00  0.00      AP1    
ATOM   2614  CA  LEU A 168      -9.599  -8.149  -6.545  1.00  0.00      AP1  C 
ATOM   2615  HA  LEU A 168      19.416   6.779   7.230  1.00  0.00      AP1    
ATOM   2616  CB  LEU A 168       0.832  -1.887  -4.508  1.00  0.00      AP1  C 
ATOM   2617  HB1 LEU A 168      -2.957  23.570   0.054  1.00  0.00      AP1    
ATOM   2618  HB2 LEU A 168       2.817  10.898  10.327  1.00  0.00      AP1    
ATOM   2619  CG  LEU A 168      -2.534  -2.252  -1.793  1.00  0.00      AP1  C 
ATOM   2620  HG  LEU A 168       2.993 -17.294   8.019  1.00  0.00      AP1    
ATOM   2621  CD1 LEU A 168      -4.932   1.902   3.371  1.00  0.00      AP1  C 
ATOM   2622 HD11 LEU A 168      -5.132   3.772  -5.965  1.00  0.00      AP1    
ATOM   2623 HD12 LEU A 168     -21.274  -0.259  18.350  1.00  0.00      AP1    
ATOM   2624 HD13 LEU A 168       0.450  26.816  12.625  1.00  0.00      AP1    
ATOM   2625  CD2 LEU A 168      -4.656   6.645   0.006  1.00  0.00      AP1  C 
ATOM   2626 HD21 LEU A 168     -22.988  14.615  15.843  1.00  0.00      AP1    
ATOM   2627 HD22 LEU A 168      11.652  -1.647  -4.579  1.00  0.00      AP1    
ATOM   2628 HD23 LEU A 168     -10.751   8.402 -11.657  1.00  0.00      AP1    
ATOM   2629  C   LEU A 168      -2.723  -1.420  -2.433  1.00  0.00      AP1  C 
ATOM   2630  O   LEU A 168       4.092  -2.475   4.001  1.00  0.00      AP1  O 
ATOM   2631  N   VAL A 169      -1.595   4.402   1.389  1.00  0.00      AP1  N 
ATOM   2632  HN  VAL A 169      17.848  -9.186  15.941  1.00  0.00      AP1    
ATOM   2633  CA  VAL A 169       1.134  -3.549  -2.879  1.00  0.00      AP1  C 
ATOM   2634  HA  VAL A 169     -14.352  19.976   8.006  1.00  0.00      AP1    
ATOM   2635  CB  VAL A 169       4.989  -2.241  -7.611  1.00  0.00      AP1  C 
ATOM   2636  HB  VAL A 169      -3.499  -4.245 -11.375  1.00  0.00      AP1    
ATOM   2637  CG1 VAL A 169      -0.752 -10.113  -1.479  1.00  0.00      AP1  C 
ATOM   2638 HG11 VAL A 169      14.873   7.012   3.939  1.00  0.00      AP1    
ATOM   2639 HG12 VAL A 169      30.497  -0.769 -14.175  1.00  0.00      AP1    
ATOM   2640 HG13 VAL A 169     -10.724 -11.687  -9.633  1.00  0.00      AP1    
ATOM   2641  CG2 VAL A 169      -1.545   1.172   1.111  1.00  0.00      AP1  C 
ATOM   2642 HG21 VAL A 169      17.150  -8.182 -22.634  1.00  0.00      AP1    
ATOM   2643 HG22 VAL A 169      -1.611  12.857  18.734  1.00  0.00      AP1    
ATOM   2644 HG23 VAL A 169     -18.620   6.378 -12.468  1.00  0.00      AP1    
ATOM   2645  C   VAL A 169      -3.474  11.155   3.105  1.00  0.00      AP1  C 
ATOM   2646  O   VAL A 169       0.459  -3.959   2.840  1.00  0.00      AP1  O 
ATOM   2647  N   GLU A 170       2.186  -0.538   2.990  1.00  0.00      AP1  N 
ATOM   2648  HN  GLU A 170      43.649  30.583  -6.390  1.00  0.00      AP1    
ATOM   2649  CA  GLU A 170       7.127  -0.989  -0.245  1.00  0.00      AP1  C 
ATOM   2650  HA  GLU A 170      -2.818 -21.627 -18.037  1.00  0.00      AP1    
ATOM   2651  CB  GLU A 170      -0.350  -5.449   0.777  1.00  0.00      AP1  C 
ATOM   2652  HB1 GLU A 170       1.623  -8.468   9.422  1.00  0.00      AP1    
ATOM   2653  HB2 GLU A 170     -20.782  13.051 -25.523  1.00  0.00      AP1    
ATOM   2654  CG  GLU A 170      -1.598   4.821  -3.705  1.00  0.00      AP1  C 
ATOM   2655  HG1 GLU A 170       5.262 -13.529 -25.760  1.00  0.00      AP1    
ATOM   2656  HG2 GLU A 170      14.468   6.603  -2.556  1.00  0.00      AP1    
ATOM   2657  CD  GLU A 170      -1.715   1.213  -5.557  1.00  0.00      AP1  C 
ATOM   2658  OE1 GLU A 170      -0.202   3.057   2.628  1.00  0.00      AP1  O 
ATOM   2659  OE2 GLU A 170     -10.449   2.381  -0.634  1.00  0.00      AP1  O 
ATOM   2660  C   GLU A 170      -0.852   3.113   3.643  1.00  0.00      AP1  C 
ATOM   2661  O   GLU A 170      -0.271  -0.806   1.570  1.00  0.00      AP1  O 
ATOM   2662  N   TYR A 171       1.421   3.128   9.288  1.00  0.00      AP1  N 
ATOM   2663  HN  TYR A 171     -24.043 -30.816 -22.035  1.00  0.00      AP1    
ATOM   2664  CA  TYR A 171       1.152   4.242   4.670  1.00  0.00      AP1  C 
ATOM   2665  HA  TYR A 171      17.231  24.630   4.272  1.00  0.00      AP1    
ATOM   2666  CB  TYR A 171      -3.277  -3.357   7.831  1.00  0.00      AP1  C 
ATOM   2667  HB1 TYR A 171      -1.197  -2.527 -22.459  1.00  0.00      AP1    
ATOM   2668  HB2 TYR A 171      -6.454 -10.935  -0.865  1.00  0.00      AP1    
ATOM   2669  CG  TYR A 171      -2.109  -7.696   0.255  1.00  0.00      AP1  C 
ATOM   2670  CD1 TYR A 171      -5.300   1.902   2.547  1.00  0.00      AP1  C 
ATOM   2671  HD1 TYR A 171     -45.668  15.844 -34.063  1.00  0.00      AP1    
ATOM   2672  CE1 TYR A 171       3.034   0.879   0.759  1.00  0.00      AP1  C 
ATOM   2673  HE1 TYR A 171      11.567   7.291  -1.373  1.00  0.00      AP1    
ATOM   2674  CZ  TYR A 171      -4.547  -4.012  -6.198  1.00  0.00      AP1  C 
ATOM   2675  OH  TYR A 171      -3.940  -3.056  -1.639  1.00  0.00      AP1  O 
ATOM   2676  HH  TYR A 171      -2.527  -8.723 -11.685  1.00  0.00      AP1    
ATOM   2677  CD2 TYR A 171       0.417   2.555  -1.970  1.00  0.00      AP1  C 
ATOM   2678  HD2 TYR A 171       0.947 -29.731  -0.788  1.00  0.00      AP1    
ATOM   2679  CE2 TYR A 171       4.117   7.480  -0.619  1.00  0.00      AP1  C 
ATOM   2680  HE2 TYR A 171       7.364   1.778  -9.642  1.00  0.00      AP1    
ATOM   2681  C   TYR A 171      -3.974  -8.395  -2.357  1.00  0.00      AP1  C 
ATOM   2682  O   TYR A 171      -3.829   5.006  -4.819  1.00  0.00      AP1  O 
ATOM   2683  N   HSD A 172      -1.391  -1.810  -0.422  1.00  0.00      AP1  N 
ATOM   2684  HN  HSD A 172     -14.132 -29.151 -13.542  1.00  0.00      AP1    
ATOM   2685  CA  HSD A 172      -2.459  -7.143  -1.405  1.00  0.00      AP1  C 
ATOM   2686  HA  HSD A 172     -13.740  -5.682   5.713  1.00  0.00      AP1    
ATOM   2687  CB  HSD A 172      -0.434   2.329   0.062  1.00  0.00      AP1  C 
ATOM   2688  HB1 HSD A 172      -7.925  17.380   8.061  1.00  0.00      AP1    
ATOM   2689  HB2 HSD A 172       9.717 -23.089 -26.814  1.00  0.00      AP1    
ATOM   2690  ND1 HSD A 172      -0.064  -0.763   0.416  1.00  0.00      AP1  N 
ATOM   2691  HD1 HSD A 172     -13.942   2.549  13.954  1.00  0.00      AP1    
ATOM   2692  CG  HSD A 172      -1.731   2.803   5.081  1.00  0.00      AP1  C 
ATOM   2693  CE1 HSD A 172       3.707  -4.181   7.404  1.00  0.00      AP1  C 
ATOM   2694  HE1 HSD A 172       6.158   2.333   7.409  1.00  0.00      AP1    
ATOM   2695  NE2 HSD A 172       2.096   3.054   5.255  1.00  0.00      AP1  N 
ATOM   2696  CD2 HSD A 172       3.886  13.249   2.290  1.00  0.00      AP1  C 
ATOM   2697  HD2 HSD A 172       5.219   0.429 -13.845  1.00  0.00      AP1    
ATOM   2698  C   HSD A 172       6.597   6.060  -8.357  1.00  0.00      AP1  C 
ATOM   2699  O   HSD A 172       1.535  -1.279  -0.054  1.00  0.00      AP1  O 
ATOM   2700  N   GLN A 173       6.087   2.478  -7.513  1.00  0.00      AP1  N 
ATOM   2701  HN  GLN A 173       4.000   6.115   7.969  1.00  0.00      AP1    
ATOM   2702  CA  GLN A 173      -2.030  -6.192  -2.306  1.00  0.00      AP1  C 
ATOM   2703  HA  GLN A 173      10.954  -4.508 -14.140  1.00  0.00      AP1    
ATOM   2704  CB  GLN A 173      -4.739   0.393  -4.328  1.00  0.00      AP1  C 
ATOM   2705  HB1 GLN A 173     -11.697  26.366   1.705  1.00  0.00      AP1    
ATOM   2706  HB2 GLN A 173      -3.604   8.268   6.763  1.00  0.00      AP1    
ATOM   2707  CG  GLN A 173       2.106  -1.125   0.853  1.00  0.00      AP1  C 
ATOM   2708  HG1 GLN A 173       2.419  21.167  -3.905  1.00  0.00      AP1    
ATOM   2709  HG2 GLN A 173     -13.708  10.410 -13.085  1.00  0.00      AP1    
ATOM   2710  CD  GLN A 173      -1.594   2.082  -5.186  1.00  0.00      AP1  C 
ATOM   2711  OE1 GLN A 173      -4.605  -1.172   2.675  1.00  0.00      AP1  O 
ATOM   2712  NE2 GLN A 173       2.130  -3.764 -13.814  1.00  0.00      AP1  N 
ATOM   2713 HE21 GLN A 173     -17.515  15.829 -15.754  1.00  0.00      AP1    
ATOM   2714 HE22 GLN A 173       2.799   5.775  -3.531  1.00  0.00      AP1    
ATOM   2715  C   GLN A 173       4.537   3.842   8.043  1.00  0.00      AP1  C 
ATOM   2716  O   GLN A 173       5.785   6.212   7.779  1.00  0.00      AP1  O 
ATOM   2717  N   MET A 174      -1.850   7.432  -4.013  1.00  0.00      AP1  N 
ATOM   2718  HN  MET A 174      -5.750  15.115   8.972  1.00  0.00      AP1    
ATOM   2719  CA  MET A 174       1.662   6.763  -3.083  1.00  0.00      AP1  C 
ATOM   2720  HA  MET A 174     -13.718 -15.719 -11.926  1.00  0.00      AP1    
ATOM   2721  CB  MET A 174       2.330  -8.809   7.627  1.00  0.00      AP1  C 
ATOM   2722  HB1 MET A 174      -9.196   9.108  14.106  1.00  0.00      AP1    
ATOM   2723  HB2 MET A 174       8.676  17.143  -7.523  1.00  0.00      AP1    
ATOM   2724  CG  MET A 174      -4.415   2.590   7.350  1.00  0.00      AP1  C 
ATOM   2725  HG1 MET A 174      19.583 -35.743  14.036  1.00  0.00      AP1    
ATOM   2726  HG2 MET A 174     -18.261  25.273 -22.271  1.00  0.00      AP1    
ATOM   2727  SD  MET A 174       0.155   4.267  -4.316  1.00  0.00      AP1  S 
ATOM   2728  CE  MET A 174       0.893  -5.710   1.276  1.00  0.00      AP1  C 
ATOM   2729  HE1 MET A 174     -10.109 -19.578   6.840  1.00  0.00      AP1    
ATOM   2730  HE2 MET A 174       8.713   7.160  17.590  1.00  0.00      AP1    
ATOM   2731  HE3 MET A 174       5.765   1.668  -9.737  1.00  0.00      AP1    
ATOM   2732  C   MET A 174       2.364  -7.242   1.355  1.00  0.00      AP1  C 
ATOM   2733  O   MET A 174       1.214  -4.103  -1.607  1.00  0.00      AP1  O 
ATOM   2734  N   THR A 175      -7.421   2.088  -5.684  1.00  0.00      AP1  N 
ATOM   2735  HN  THR A 175       3.988 -16.378  -9.021  1.00  0.00      AP1    
ATOM   2736  CA  THR A 175      -2.243   3.940   4.721  1.00  0.00      AP1  C 
ATOM   2737  HA  THR A 175     -11.658  -9.677 -18.982  1.00  0.00      AP1    
ATOM   2738  CB  THR A 175       2.461   1.014 -10.678  1.00  0.00      AP1  C 
ATOM   2739  HB  THR A 175     -15.644  -5.341  -3.676  1.00  0.00      AP1    
ATOM   2740  OG1 THR A 175       2.541   3.758  -3.473  1.00  0.00      AP1  O 
ATOM   2741  HG1 THR A 175      11.268 -15.650 -33.889  1.00  0.00      AP1    
ATOM   2742  CG2 THR A 175      -0.397   0.083  -0.382  1.00  0.00      AP1  C 
ATOM   2743 HG21 THR A 175      -2.474   8.209  -0.835  1.00  0.00      AP1    
ATOM   2744 HG22 THR A 175     -10.098 -12.945  -0.256  1.00  0.00      AP1    
ATOM   2745 HG23 THR A 175      -6.016 -11.893 -18.646  1.00  0.00      AP1    
ATOM   2746  C   THR A 175       2.498   1.170   1.979  1.00  0.00      AP1  C 
ATOM   2747  O   THR A 175       2.329   0.786  -0.958  1.00  0.00      AP1  O 
ATOM   2748  N   ALA A 176       0.545  -0.131   4.354  1.00  0.00      AP1  N 
ATOM   2749  HN  ALA A 176     -17.737 -10.340   9.061  1.00  0.00      AP1    
ATOM   2750  CA  ALA A 176      -3.986   2.005  -1.273  1.00  0.00      AP1  C 
ATOM   2751  HA  ALA A 176       5.607  11.584  23.962  1.00  0.00      AP1    
ATOM   2752  CB  ALA A 176       2.526   8.389  -8.320  1.00  0.00      AP1  C 
ATOM   2753  HB1 ALA A 176      12.292  -6.828 -15.539  1.00  0.00      AP1    
ATOM   2754  HB2 ALA A 176     -13.965   2.042  14.698  1.00  0.00      AP1    
ATOM   2755  HB3 ALA A 176      12.247 -31.471 -12.390  1.00  0.00      AP1    
ATOM   2756  C   ALA A 176       2.321  -7.187   0.505  1.00  0.00      AP1  C 
ATOM   2757  O   ALA A 176       3.100   2.563   6.588  1.00  0.00      AP1  O 
ATOM   2758  N   PRO A 177      -6.182  -0.972  -1.337  1.00  0.00      AP1  N 
ATOM   2759  CD  PRO A 177       3.741   2.089   2.066  1.00  0.00      AP1  C 
ATOM   2760  HD1 PRO A 177      13.463  -3.693  26.629  1.00  0.00      AP1    
ATOM   2761  HD2 PRO A 177       0.085 -37.717   4.369  1.00  0.00      AP1    
ATOM   2762  CA  PRO A 177       2.391  -2.356   1.611  1.00  0.00      AP1  C 
ATOM   2763  HA  PRO A 177      -3.138   3.514   6.806  1.00  0.00      AP1    
ATOM   2764  CB  PRO A 177      -9.253   9.999   8.952  1.00  0.00      AP1  C 
ATOM   2765  HB1 PRO A 177     -14.801   4.541   0.109  1.00  0.00      AP1    
ATOM   2766  HB2 PRO A 177      18.515   2.342 -14.763  1.00  0.00      AP1    
ATOM   2767  CG  PRO A 177      -0.813   3.817   6.618  1.00  0.00      AP1  C 
ATOM   2768  HG1 PRO A 177     -29.222   1.786   8.146  1.00  0.00      AP1    
ATOM   2769  HG2 PRO A 177      -6.628 -14.307  -9.813  1.00  0.00      AP1    
ATOM   2770  C   PRO A 177      -1.108  -7.080   2.652  1.00  0.00      AP1  C 
ATOM   2771  O   PRO A 177      -4.761   4.342  -0.032  1.00  0.00      AP1  O 
ATOM   2772  N   LEU A 178      -3.016  -0.818   0.536  1.00  0.00      AP1  N 
ATOM   2773  HN  LEU A 178       3.998   1.345  29.503  1.00  0.00      AP1    
ATOM   2774  CA  LEU A 178      -5.868   6.364  -2.241  1.00  0.00      AP1  C 
ATOM   2775  HA  LEU A 178      13.232  23.859  10.570  1.00  0.00      AP1    
ATOM   2776  CB  LEU A 178       5.961  -5.087   3.336  1.00  0.00      AP1  C 
ATOM   2777  HB1 LEU A 178      -9.814  -1.595  29.489  1.00  0.00      AP1    
ATOM   2778  HB2 LEU A 178      10.115  -9.076  -3.153  1.00  0.00      AP1    
ATOM   2779  CG  LEU A 178       0.726  -2.609   0.587  1.00  0.00      AP1  C 
ATOM   2780  HG  LEU A 178      17.465   1.238 -10.743  1.00  0.00      AP1    
ATOM   2781  CD1 LEU A 178       1.609  -4.961  -4.406  1.00  0.00      AP1  C 
ATOM   2782 HD11 LEU A 178      -3.999   3.801 -26.616  1.00  0.00      AP1    
ATOM   2783 HD12 LEU A 178      -5.420 -22.522  13.779  1.00  0.00      AP1    
ATOM   2784 HD13 LEU A 178      10.154   2.875  -9.467  1.00  0.00      AP1    
ATOM   2785  CD2 LEU A 178      -5.295   0.918  10.992  1.00  0.00      AP1  C 
ATOM   2786 HD21 LEU A 178      -5.539 -26.666   0.168  1.00  0.00      AP1    
ATOM   2787 HD22 LEU A 178      -5.413  31.731  -1.987  1.00  0.00      AP1    
ATOM   2788 HD23 LEU A 178      18.847  13.858  12.651  1.00  0.00      AP1    
ATOM   2789  C   LEU A 178       1.425   5.241   7.068  1.00  0.00      AP1  C 
ATOM   2790  O   LEU A 178      -0.808  -8.516  -9.864  1.00  0.00      AP1  O 
ATOM   2791  N   ILE A 179       0.216   1.442   1.362  1.00  0.00      AP1  N 
ATOM   2792  HN  ILE A 179     -23.295  -2.507   8.539  1.00  0.00      AP1    
ATOM   2793  CA  ILE A 179       1.842  -0.451  -1.535  1.00  0.00      AP1  C 
ATOM   2794  HA  ILE A 179      -1.462  18.594   5.839  1.00  0.00      AP1    
ATOM   2795  CB  ILE A 179      -0.553   6.008  11.110  1.00  0.00      AP1  C 
ATOM   2796  HB  ILE A 179     -25.445  18.517   1.014  1.00  0.00      AP1    
ATOM   2797  CG2 ILE A 179      -3.682   1.076  -0.526  1.00  0.00      AP1  C 
ATOM   2798 HG21 ILE A 179      15.354   6.119  -2.264  1.00  0.00      AP1    
ATOM   2799 HG22 ILE A 179      -9.919  -1.578  31.911  1.00  0.00      AP1    
ATOM   2800 HG23 ILE A 179      32.241   1.670 -25.354  1.00  0.00      AP1    
ATOM   2801  CG1 ILE A 179      -7.253  -1.489  -0.832  1.00  0.00      AP1  C 
ATOM   2802 HG11 ILE A 179       5.115 -30.329  20.817  1.00  0.00      AP1    
ATOM   2803 HG12 ILE A 179      -7.978 -10.003  -2.066  1.00  0.00      AP1    
ATOM   2804  CD  ILE A 179       1.369   7.985  -0.477  1.00  0.00      AP1  C 
ATOM   2805  HD1 ILE A 179      13.656  14.389   2.764  1.00  0.00      AP1    
ATOM   2806  HD2 ILE A 179     -18.890  12.002 -18.374  1.00  0.00      AP1    
ATOM   2807  HD3 ILE A 179       3.659  25.190  10.223  1.00  0.00      AP1    
ATOM   2808  C   ILE A 179       3.538  -2.415   1.554  1.00  0.00      AP1  C 
ATOM   2809  O   ILE A 179       4.319  -4.277   4.448  1.00  0.00      AP1  O 
ATOM   2810  N   GLY A 180      -0.087  -6.682  -6.244  1.00  0.00      AP1  N 
ATOM   2811  HN  GLY A 180     -13.592   4.772  -3.911  1.00  0.00      AP1    
ATOM   2812  CA  GLY A 180       1.110   2.293 -10.050  1.00  0.00      AP1  C 
ATOM   2813  HA1 GLY A 180      31.769  12.352  -1.355  1.00  0.00      AP1    
ATOM   2814  HA2 GLY A 180     -14.728  12.985   0.011  1.00  0.00      AP1    
ATOM   2815  C   GLY A 180      -5.348   5.195   1.020  1.00  0.00      AP1  C 
ATOM   2816  O   GLY A 180      -1.214   0.372  -4.320  1.00  0.00      AP1  O 
ATOM   2817  N   TYR A 181       1.046   2.775   3.602  1.00  0.00      AP1  N 
ATOM   2818  HN  TYR A 181     -26.128   7.854  11.919  1.00  0.00      AP1    
ATOM   2819  CA  TYR A 181      -0.228   4.719  -8.811  1.00  0.00      AP1  C 
ATOM   2820  HA  TYR A 181     -23.539   6.158 -13.875  1.00  0.00      AP1    
ATOM   2821  CB  TYR A 181      -2.813   9.832  -1.816  1.00  0.00      AP1  C 
ATOM   2822  HB1 TYR A 181      -6.602   7.040  15.245  1.00  0.00      AP1    
ATOM   2823  HB2 TYR A 181     -24.960 -17.465 -11.095  1.00  0.00      AP1    
ATOM   2824  CG  TYR A 181       3.899   5.493   1.342  1.00  0.00      AP1  C 
ATOM   2825  CD1 TYR A 181       0.742  -8.197   0.222  1.00  0.00      AP1  C 
ATOM   2826  HD1 TYR A 181      16.728  -8.734  11.301  1.00  0.00      AP1    
ATOM   2827  CE1 TYR A 181      -3.452  -5.009  -4.808  1.00  0.00      AP1  C 
ATOM   2828  HE1 TYR A 181     -17.952 -19.938  13.711  1.00  0.00      AP1    
ATOM   2829  CZ  TYR A 181       5.968  -9.608  -3.177  1.00  0.00      AP1  C 
ATOM   2830  OH  TYR A 181      -2.092   8.617   4.109  1.00  0.00      AP1  O 
ATOM   2831  HH  TYR A 181     -15.839   2.187  21.938  1.00  0.00      AP1    
ATOM   2832  CD2 TYR A 181       2.983  -0.685  -0.528  1.00  0.00      AP1  C 
ATOM   2833  HD2 TYR A 181     -13.462  -9.470  12.558  1.00  0.00      AP1    
ATOM   2834  CE2 TYR A 181       4.261   3.213   6.622  1.00  0.00      AP1  C 
ATOM   2835  HE2 TYR A 181       3.231  -7.242   5.141  1.00  0.00      AP1    
ATOM   2836  C   TYR A 181       2.555   6.393   4.699  1.00  0.00      AP1  C 
ATOM   2837  O   TYR A 181      -4.181   4.520   0.451  1.00  0.00      AP1  O 
ATOM   2838  N   TYR A 182      -0.615  -4.408   7.724  1.00  0.00      AP1  N 
ATOM   2839  HN  TYR A 182       5.378  14.467 -11.415  1.00  0.00      AP1    
ATOM   2840  CA  TYR A 182      10.458  -5.068  -2.390  1.00  0.00      AP1  C 
ATOM   2841  HA  TYR A 182       2.129 -11.013   5.496  1.00  0.00      AP1    
ATOM   2842  CB  TYR A 182      -5.657  -3.919  -2.261  1.00  0.00      AP1  C 
ATOM   2843  HB1 TYR A 182       0.805 -24.801 -14.427  1.00  0.00      AP1    
ATOM   2844  HB2 TYR A 182       4.729 -30.117  11.669  1.00  0.00      AP1    
ATOM   2845  CG  TYR A 182      -0.928  -4.910   8.705  1.00  0.00      AP1  C 
ATOM   2846  CD1 TYR A 182       0.781   0.369  -5.463  1.00  0.00      AP1  C 
ATOM   2847  HD1 TYR A 182      -1.487 -14.926   1.125  1.00  0.00      AP1    
ATOM   2848  CE1 TYR A 182       2.201   6.788  -5.247  1.00  0.00      AP1  C 
ATOM   2849  HE1 TYR A 182       5.282  -0.419  16.128  1.00  0.00      AP1    
ATOM   2850  CZ  TYR A 182      -0.748   4.339  -7.539  1.00  0.00      AP1  C 
ATOM   2851  OH  TYR A 182       1.400   1.613  -3.004  1.00  0.00      AP1  O 
ATOM   2852  HH  TYR A 182     -29.023 -25.578  12.785  1.00  0.00      AP1    
ATOM   2853  CD2 TYR A 182      -1.632   2.470   0.288  1.00  0.00      AP1  C 
ATOM   2854  HD2 TYR A 182       5.115  -0.859   6.355  1.00  0.00      AP1    
ATOM   2855  CE2 TYR A 182       2.370   3.204   3.745  1.00  0.00      AP1  C 
ATOM   2856  HE2 TYR A 182     -16.899  13.451  -3.286  1.00  0.00      AP1    
ATOM   2857  C   TYR A 182       6.825   5.906  -0.886  1.00  0.00      AP1  C 
ATOM   2858  O   TYR A 182      -3.471  -1.059 -12.905  1.00  0.00      AP1  O 
ATOM   2859  N   SER A 183       1.862  -2.131   3.736  1.00  0.00      AP1  N 
ATOM   2860  HN  SER A 183     -15.132  16.100   7.850  1.00  0.00      AP1    
ATOM   2861  CA  SER A 183       5.009  -0.452  -3.278  1.00  0.00      AP1  C 
ATOM   2862  HA  SER A 183      13.518  16.358   7.730  1.00  0.00      AP1    
ATOM   2863  CB  SER A 183      -2.379  -0.308   2.821  1.00  0.00      AP1  C 
ATOM   2864  HB1 SER A 183      -7.111  11.955  44.747  1.00  0.00      AP1    
ATOM   2865  HB2 SER A 183       6.901  -6.972 -14.490  1.00  0.00      AP1    
ATOM   2866  OG  SER A 183      -0.206  -1.339  -2.169  1.00  0.00      AP1  O 
ATOM   2867  HG1 SER A 183      -1.208  15.745  -8.012  1.00  0.00      AP1    
ATOM   2868  C   SER A 183      -3.289   2.309  -3.859  1.00  0.00      AP1  C 
ATOM   2869  O   SER A 183       3.110  -4.405  -1.771  1.00  0.00      AP1  O 
ATOM   2870  N   LYS A 184      -1.315   6.104   4.031  1.00  0.00      AP1  N 
ATOM   2871  HN  LYS A 184       0.059  13.899 -22.542  1.00  0.00      AP1    
ATOM   2872  CA  LYS A 184       1.865   2.486   0.055  1.00  0.00      AP1  C 
ATOM   2873  HA  LYS A 184     -11.229  16.928  23.220  1.00  0.00      AP1    
ATOM   2874  CB  LYS A 184       4.905  -0.040   2.982  1.00  0.00      AP1  C 
ATOM   2875  HB1 LYS A 184      -0.701   4.271  18.277  1.00  0.00      AP1    
ATOM   2876  HB2 LYS A 184     -28.703 -14.742 -17.699  1.00  0.00      AP1    
ATOM   2877  CG  LYS A 184      -6.585  -5.748   6.591  1.00  0.00      AP1  C 
ATOM   2878  HG1 LYS A 184       7.446  -4.290   9.937  1.00  0.00      AP1    
ATOM   2879  HG2 LYS A 184     -18.049  12.863  -3.221  1.00  0.00      AP1    
ATOM   2880  CD  LYS A 184       0.838   4.183   2.545  1.00  0.00      AP1  C 
ATOM   2881  HD1 LYS A 184      27.900  -4.325  -3.168  1.00  0.00      AP1    
ATOM   2882  HD2 LYS A 184      10.785   9.086  -1.444  1.00  0.00      AP1    
ATOM   2883  CE  LYS A 184      -4.910   0.856  -0.402  1.00  0.00      AP1  C 
ATOM   2884  HE1 LYS A 184       3.958  22.499  -0.094  1.00  0.00      AP1    
ATOM   2885  HE2 LYS A 184      15.665  17.476 -38.197  1.00  0.00      AP1    
ATOM   2886  NZ  LYS A 184      -2.831   6.261  -2.668  1.00  0.00      AP1  N 
ATOM   2887  HZ1 LYS A 184       5.377  17.206 -21.691  1.00  0.00      AP1    
ATOM   2888  HZ2 LYS A 184     -14.755   2.250  -9.492  1.00  0.00      AP1    
ATOM   2889  HZ3 LYS A 184      23.974  -9.113  -5.681  1.00  0.00      AP1    
ATOM   2890  C   LYS A 184      -0.512   5.996   2.918  1.00  0.00      AP1  C 
ATOM   2891  O   LYS A 184       3.005  -1.883  -1.758  1.00  0.00      AP1  O 
ATOM   2892  N   GLU A 185      -1.146   2.468   2.007  1.00  0.00      AP1  N 
ATOM   2893  HN  GLU A 185      -4.855 -38.687 -25.947  1.00  0.00      AP1    
ATOM   2894  CA  GLU A 185      -6.262  -3.756   3.165  1.00  0.00      AP1  C 
ATOM   2895  HA  GLU A 185       3.037 -10.415 -25.085  1.00  0.00      AP1    
ATOM   2896  CB  GLU A 185       4.894   4.660   3.680  1.00  0.00      AP1  C 
ATOM   2897  HB1 GLU A 185       0.808  19.644   9.004  1.00  0.00      AP1    
ATOM   2898  HB2 GLU A 185       7.088 -23.831   5.628  1.00  0.00      AP1    
ATOM   2899  CG  GLU A 185      -3.862  -5.461   2.767  1.00  0.00      AP1  C 
ATOM   2900  HG1 GLU A 185       8.155 -16.850  -9.752  1.00  0.00      AP1    
ATOM   2901  HG2 GLU A 185      11.760   9.335  10.701  1.00  0.00      AP1    
ATOM   2902  CD  GLU A 185      -4.765  -3.473   1.575  1.00  0.00      AP1  C 
ATOM   2903  OE1 GLU A 185       1.742   3.092  -4.053  1.00  0.00      AP1  O 
ATOM   2904  OE2 GLU A 185       0.690   0.651  -2.189  1.00  0.00      AP1  O 
ATOM   2905  C   GLU A 185      -3.466  -2.387  -2.086  1.00  0.00      AP1  C 
ATOM   2906  O   GLU A 185      -3.139   1.122   1.379  1.00  0.00      AP1  O 
ATOM   2907  N   ALA A 186      -4.378   6.610   5.066  1.00  0.00      AP1  N 
ATOM   2908  HN  ALA A 186       5.223 -18.085 -19.767  1.00  0.00      AP1    
ATOM   2909  CA  ALA A 186      -1.023   0.489   0.467  1.00  0.00      AP1  C 
ATOM   2910  HA  ALA A 186       8.265  14.585  24.862  1.00  0.00      AP1    
ATOM   2911  CB  ALA A 186      -3.086 -10.716   5.470  1.00  0.00      AP1  C 
ATOM   2912  HB1 ALA A 186      15.768  -1.992  14.295  1.00  0.00      AP1    
ATOM   2913  HB2 ALA A 186       1.457  -5.998  12.777  1.00  0.00      AP1    
ATOM   2914  HB3 ALA A 186     -17.796  10.558  -1.131  1.00  0.00      AP1    
ATOM   2915  C   ALA A 186      -3.570  -5.139  -9.780  1.00  0.00      AP1  C 
ATOM   2916  O   ALA A 186      -6.019  -6.723 -11.446  1.00  0.00      AP1  O 
ATOM   2917  N   GLU A 187      -7.191  -0.342   2.907  1.00  0.00      AP1  N 
ATOM   2918  HN  GLU A 187       1.225  -7.381  16.581  1.00  0.00      AP1    
ATOM   2919  CA  GLU A 187      -2.919   3.436   3.258  1.00  0.00      AP1  C 
ATOM   2920  HA  GLU A 187       0.398  -6.135   0.310  1.00  0.00      AP1    
ATOM   2921  CB  GLU A 187       0.618  -2.754   1.056  1.00  0.00      AP1  C 
ATOM   2922  HB1 GLU A 187      12.511  -3.906   6.038  1.00  0.00      AP1    
ATOM   2923  HB2 GLU A 187     -18.116   7.429 -19.963  1.00  0.00      AP1    
ATOM   2924  CG  GLU A 187      -5.069  -4.283   0.774  1.00  0.00      AP1  C 
ATOM   2925  HG1 GLU A 187      -4.468 -16.067   9.067  1.00  0.00      AP1    
ATOM   2926  HG2 GLU A 187      -7.746  -6.309  12.585  1.00  0.00      AP1    
ATOM   2927  CD  GLU A 187       0.981  -1.280   4.225  1.00  0.00      AP1  C 
ATOM   2928  OE1 GLU A 187       2.508  -0.333   3.402  1.00  0.00      AP1  O 
ATOM   2929  OE2 GLU A 187      -2.077   2.176  -2.924  1.00  0.00      AP1  O 
ATOM   2930  C   GLU A 187      -0.327  -2.169   1.481  1.00  0.00      AP1  C 
ATOM   2931  O   GLU A 187      -0.038  -3.436   3.348  1.00  0.00      AP1  O 
ATOM   2932  N   ALA A 188       6.057   4.272  -2.477  1.00  0.00      AP1  N 
ATOM   2933  HN  ALA A 188      -6.072 -11.828 -35.336  1.00  0.00      AP1    
ATOM   2934  CA  ALA A 188      -5.857  -7.571  -0.999  1.00  0.00      AP1  C 
ATOM   2935  HA  ALA A 188      35.152  14.741  20.557  1.00  0.00      AP1    
ATOM   2936  CB  ALA A 188      -1.114  -5.643   3.201  1.00  0.00      AP1  C 
ATOM   2937  HB1 ALA A 188      -7.525  -0.585 -14.426  1.00  0.00      AP1    
ATOM   2938  HB2 ALA A 188       5.698  -6.911  23.722  1.00  0.00      AP1    
ATOM   2939  HB3 ALA A 188     -15.421 -24.405   0.255  1.00  0.00      AP1    
ATOM   2940  C   ALA A 188       7.101   3.188  -1.714  1.00  0.00      AP1  C 
ATOM   2941  O   ALA A 188       5.605  -7.807   1.729  1.00  0.00      AP1  O 
ATOM   2942  N   GLY A 189      -4.145   0.841   5.585  1.00  0.00      AP1  N 
ATOM   2943  HN  GLY A 189     -30.113 -13.145  -9.967  1.00  0.00      AP1    
ATOM   2944  CA  GLY A 189      -5.030  -6.896   1.363  1.00  0.00      AP1  C 
ATOM   2945  HA1 GLY A 189       5.051  22.426  15.331  1.00  0.00      AP1    
ATOM   2946  HA2 GLY A 189      -3.692  -0.775 -10.716  1.00  0.00      AP1    
ATOM   2947  C   GLY A 189      -1.696   3.599  -2.337  1.00  0.00      AP1  C 
ATOM   2948  O   GLY A 189       1.080   0.365  -2.259  1.00  0.00      AP1  O 
ATOM   2949  N   ASN A 190       0.940   2.911   2.545  1.00  0.00      AP1  N 
ATOM   2950  HN  ASN A 190      30.056   6.167   6.913  1.00  0.00      AP1    
ATOM   2951  CA  ASN A 190       3.972   6.070   1.625  1.00  0.00      AP1  C 
ATOM   2952  HA  ASN A 190       7.614  10.745   8.750  1.00  0.00      AP1    
ATOM   2953  CB  ASN A 190      -4.651   1.237  -0.706  1.00  0.00      AP1  C 
ATOM   2954  HB1 ASN A 190      16.923  12.707 -33.536  1.00  0.00      AP1    
ATOM   2955  HB2 ASN A 190     -17.263   3.633 -21.910  1.00  0.00      AP1    
ATOM   2956  CG  ASN A 190      -2.834  -5.985   1.128  1.00  0.00      AP1  C 
ATOM   2957  OD1 ASN A 190      -4.810   4.137   0.546  1.00  0.00      AP1  O 
ATOM   2958  ND2 ASN A 190      -9.354  -1.674  -4.226  1.00  0.00      AP1  N 
ATOM   2959 HD21 ASN A 190       1.309   9.030  14.739  1.00  0.00      AP1    
ATOM   2960 HD22 ASN A 190      -8.313   9.524   1.327  1.00  0.00      AP1    
ATOM   2961  C   ASN A 190      -2.511  -2.446   4.608  1.00  0.00      AP1  C 
ATOM   2962  O   ASN A 190      -0.777   1.705  -3.921  1.00  0.00      AP1  O 
ATOM   2963  N   THR A 191       0.401   4.250  -3.409  1.00  0.00      AP1  N 
ATOM   2964  HN  THR A 191      -8.777   4.408   4.877  1.00  0.00      AP1    
ATOM   2965  CA  THR A 191      -4.715   1.279   4.207  1.00  0.00      AP1  C 
ATOM   2966  HA  THR A 191      -9.926 -23.072  -0.647  1.00  0.00      AP1    
ATOM   2967  CB  THR A 191       3.892  -3.531   1.450  1.00  0.00      AP1  C 
ATOM   2968  HB  THR A 191       9.436  -6.516  22.671  1.00  0.00      AP1    
ATOM   2969  OG1 THR A 191       2.072  -1.186  -1.092  1.00  0.00      AP1  O 
ATOM   2970  HG1 THR A 191     -16.740   7.289 -22.049  1.00  0.00      AP1    
ATOM   2971  CG2 THR A 191       4.986   1.201   6.825  1.00  0.00      AP1  C 
ATOM   2972 HG21 THR A 191      17.964  10.445 -15.283  1.00  0.00      AP1    
ATOM   2973 HG22 THR A 191       3.213  17.395 -23.688  1.00  0.00      AP1    
ATOM   2974 HG23 THR A 191      -2.465  -6.130  -7.709  1.00  0.00      AP1    
ATOM   2975  C   THR A 191       7.524  -4.458  -1.813  1.00  0.00      AP1  C 
ATOM   2976  O   THR A 191      -2.384  -0.450  -4.685  1.00  0.00      AP1  O 
ATOM   2977  N   LYS A 192      -6.179   1.643  -5.170  1.00  0.00      AP1  N 
ATOM   2978  HN  LYS A 192     -13.053  -6.910  11.194  1.00  0.00      AP1    
ATOM   2979  CA  LYS A 192      -5.817   6.793   1.101  1.00  0.00      AP1  C 
ATOM   2980  HA  LYS A 192      11.316  -9.638   2.914  1.00  0.00      AP1    
ATOM   2981  CB  LYS A 192      -4.456  -0.124   1.742  1.00  0.00      AP1  C 
ATOM   2982  HB1 LYS A 192      17.441  -8.558   5.874  1.00  0.00      AP1    
ATOM   2983  HB2 LYS A 192     -16.262 -20.204   1.856  1.00  0.00      AP1    
ATOM   2984  CG  LYS A 192       8.338   6.842  -1.256  1.00  0.00      AP1  C 
ATOM   2985  HG1 LYS A 192       1.412  -7.657  -0.704  1.00  0.00      AP1    
ATOM   2986  HG2 LYS A 192      10.302   1.321  12.977  1.00  0.00      AP1    
ATOM   2987  CD  LYS A 192      -6.022   1.251   5.365  1.00  0.00      AP1  C 
ATOM   2988  HD1 LYS A 192       5.895  23.759   3.830  1.00  0.00      AP1    
ATOM   2989  HD2 LYS A 192      -2.317   7.142  -0.801  1.00  0.00      AP1    
ATOM   2990  CE  LYS A 192      -8.132   3.685  -4.380  1.00  0.00      AP1  C 
ATOM   2991  HE1 LYS A 192       7.619   2.701  16.121  1.00  0.00      AP1    
ATOM   2992  HE2 LYS A 192       9.714  14.384   7.929  1.00  0.00      AP1    
ATOM   2993  NZ  LYS A 192       6.276  -6.318  -0.152  1.00  0.00      AP1  N 
ATOM   2994  HZ1 LYS A 192       6.854 -25.362  -1.046  1.00  0.00      AP1    
ATOM   2995  HZ2 LYS A 192      -4.735  -0.382  -2.395  1.00  0.00      AP1    
ATOM   2996  HZ3 LYS A 192      14.812  18.205  -1.593  1.00  0.00      AP1    
ATOM   2997  C   LYS A 192       1.577  -2.529   0.774  1.00  0.00      AP1  C 
ATOM   2998  O   LYS A 192      -5.366  -0.508  -1.869  1.00  0.00      AP1  O 
ATOM   2999  N   TYR A 193       0.336  -4.399  -0.862  1.00  0.00      AP1  N 
ATOM   3000  HN  TYR A 193      19.102 -15.097  11.781  1.00  0.00      AP1    
ATOM   3001  CA  TYR A 193       3.294   6.806   3.784  1.00  0.00      AP1  C 
ATOM   3002  HA  TYR A 193      -4.982  -9.557 -22.334  1.00  0.00      AP1    
ATOM   3003  CB  TYR A 193      -0.865  -3.810   2.728  1.00  0.00      AP1  C 
ATOM   3004  HB1 TYR A 193      19.289   8.885  -0.226  1.00  0.00      AP1    
ATOM   3005  HB2 TYR A 193       2.185  24.206  13.959  1.00  0.00      AP1    
ATOM   3006  CG  TYR A 193      -2.736  -1.792  -1.774  1.00  0.00      AP1  C 
ATOM   3007  CD1 TYR A 193       2.653  -0.932  -2.750  1.00  0.00      AP1  C 
ATOM   3008  HD1 TYR A 193      37.616 -14.716 -24.454  1.00  0.00      AP1    
ATOM   3009  CE1 TYR A 193      -5.220   5.172   1.820  1.00  0.00      AP1  C 
ATOM   3010  HE1 TYR A 193     -31.101   1.194  -0.267  1.00  0.00      AP1    
ATOM   3011  CZ  TYR A 193      -3.289  -2.894   8.080  1.00  0.00      AP1  C 
ATOM   3012  OH  TYR A 193       1.231   3.327   1.847  1.00  0.00      AP1  O 
ATOM   3013  HH  TYR A 193     -14.899 -15.358  -9.988  1.00  0.00      AP1    
ATOM   3014  CD2 TYR A 193      -4.509  -2.525   1.837  1.00  0.00      AP1  C 
ATOM   3015  HD2 TYR A 193      -1.499 -33.024   1.567  1.00  0.00      AP1    
ATOM   3016  CE2 TYR A 193       1.054   3.508   1.720  1.00  0.00      AP1  C 
ATOM   3017  HE2 TYR A 193       1.325  -0.303  -8.731  1.00  0.00      AP1    
ATOM   3018  C   TYR A 193       2.730   3.556  -1.491  1.00  0.00      AP1  C 
ATOM   3019  O   TYR A 193      -0.804   1.346   2.098  1.00  0.00      AP1  O 
ATOM   3020  N   ALA A 194      -0.338  -2.635   0.339  1.00  0.00      AP1  N 
ATOM   3021  HN  ALA A 194       0.050  -1.646   0.487  1.00  0.00      AP1    
ATOM   3022  CA  ALA A 194       1.509  -2.655   1.020  1.00  0.00      AP1  C 
ATOM   3023  HA  ALA A 194       2.956 -13.468  19.318  1.00  0.00      AP1    
ATOM   3024  CB  ALA A 194      -2.097   2.437   4.495  1.00  0.00      AP1  C 
ATOM   3025  HB1 ALA A 194     -10.161  -1.772  22.068  1.00  0.00      AP1    
ATOM   3026  HB2 ALA A 194      15.205  -1.930  -2.839  1.00  0.00      AP1    
ATOM   3027  HB3 ALA A 194     -10.790  -0.949   6.049  1.00  0.00      AP1    
ATOM   3028  C   ALA A 194       2.617   3.304  -3.562  1.00  0.00      AP1  C 
ATOM   3029  O   ALA A 194       4.641   1.709   1.807  1.00  0.00      AP1  O 
ATOM   3030  N   LYS A 195      -1.080   6.948   6.019  1.00  0.00      AP1  N 
ATOM   3031  HN  LYS A 195      -1.118 -25.885 -29.609  1.00  0.00      AP1    
ATOM   3032  CA  LYS A 195      -0.839   7.797   1.853  1.00  0.00      AP1  C 
ATOM   3033  HA  LYS A 195      -2.311 -14.103  18.592  1.00  0.00      AP1    
ATOM   3034  CB  LYS A 195      -2.197   3.815  -2.841  1.00  0.00      AP1  C 
ATOM   3035  HB1 LYS A 195       5.774 -27.608  21.536  1.00  0.00      AP1    
ATOM   3036  HB2 LYS A 195      -7.831  -7.190  -9.941  1.00  0.00      AP1    
ATOM   3037  CG  LYS A 195      -1.734  -1.110  -9.006  1.00  0.00      AP1  C 
ATOM   3038  HG1 LYS A 195       1.792 -13.448 -17.024  1.00  0.00      AP1    
ATOM   3039  HG2 LYS A 195       4.908  19.885  -5.579  1.00  0.00      AP1    
ATOM   3040  CD  LYS A 195       7.747  -7.204   1.032  1.00  0.00      AP1  C 
ATOM   3041  HD1 LYS A 195       7.659  13.838 -17.264  1.00  0.00      AP1    
ATOM   3042  HD2 LYS A 195     -12.976 -34.440 -25.052  1.00  0.00      AP1    
ATOM   3043  CE  LYS A 195       0.165  -1.364   2.179  1.00  0.00      AP1  C 
ATOM   3044  HE1 LYS A 195      -1.316 -11.308   3.443  1.00  0.00      AP1    
ATOM   3045  HE2 LYS A 195      -8.797  -0.911  27.276  1.00  0.00      AP1    
ATOM   3046  NZ  LYS A 195      -1.139  -3.065  -6.318  1.00  0.00      AP1  N 
ATOM   3047  HZ1 LYS A 195      23.310   5.036  30.665  1.00  0.00      AP1    
ATOM   3048  HZ2 LYS A 195       6.057  17.933 -10.522  1.00  0.00      AP1    
ATOM   3049  HZ3 LYS A 195      12.575   1.421  -6.378  1.00  0.00      AP1    
ATOM   3050  C   LYS A 195       5.520   6.160  -4.335  1.00  0.00      AP1  C 
ATOM   3051  O   LYS A 195      -2.624   7.127   1.155  1.00  0.00      AP1  O 
ATOM   3052  N   VAL A 196       0.379  -0.383  -6.575  1.00  0.00      AP1  N 
ATOM   3053  HN  VAL A 196      -0.593  -3.980  -3.652  1.00  0.00      AP1    
ATOM   3054  CA  VAL A 196       3.498  -2.546  -4.451  1.00  0.00      AP1  C 
ATOM   3055  HA  VAL A 196      24.244  23.312  21.939  1.00  0.00      AP1    
ATOM   3056  CB  VAL A 196      -1.277  -2.721   3.810  1.00  0.00      AP1  C 
ATOM   3057  HB  VAL A 196      -2.582 -15.817 -22.516  1.00  0.00      AP1    
ATOM   3058  CG1 VAL A 196      -3.497  -0.036  -3.787  1.00  0.00      AP1  C 
ATOM   3059 HG11 VAL A 196       6.093   7.032  12.336  1.00  0.00      AP1    
ATOM   3060 HG12 VAL A 196      26.630 -23.081  -1.090  1.00  0.00      AP1    
ATOM   3061 HG13 VAL A 196      14.464   7.193 -30.834  1.00  0.00      AP1    
ATOM   3062  CG2 VAL A 196       1.942  -1.172   2.131  1.00  0.00      AP1  C 
ATOM   3063 HG21 VAL A 196      14.918  15.494  -9.817  1.00  0.00      AP1    
ATOM   3064 HG22 VAL A 196     -13.759   9.261 -16.597  1.00  0.00      AP1    
ATOM   3065 HG23 VAL A 196     -24.984  13.903   3.117  1.00  0.00      AP1    
ATOM   3066  C   VAL A 196      -3.652  -2.346  -6.621  1.00  0.00      AP1  C 
ATOM   3067  O   VAL A 196      -2.465   2.825  -2.350  1.00  0.00      AP1  O 
ATOM   3068  N   ASP A 197      -1.437   0.873   0.964  1.00  0.00      AP1  N 
ATOM   3069  HN  ASP A 197      -4.886   6.890  -1.923  1.00  0.00      AP1    
ATOM   3070  CA  ASP A 197     -14.060   1.474   1.099  1.00  0.00      AP1  C 
ATOM   3071  HA  ASP A 197      12.255 -12.660  20.055  1.00  0.00      AP1    
ATOM   3072  CB  ASP A 197      -3.149   3.596  -0.021  1.00  0.00      AP1  C 
ATOM   3073  HB1 ASP A 197       5.579  -2.126  -5.463  1.00  0.00      AP1    
ATOM   3074  HB2 ASP A 197      -6.684  18.439   3.849  1.00  0.00      AP1    
ATOM   3075  CG  ASP A 197       0.569 -10.258  -2.634  1.00  0.00      AP1  C 
ATOM   3076  OD1 ASP A 197       3.903   6.689  -0.824  1.00  0.00      AP1  O 
ATOM   3077  OD2 ASP A 197      -1.986  -3.775   1.592  1.00  0.00      AP1  O 
ATOM   3078  C   ASP A 197      -4.296   5.650   1.484  1.00  0.00      AP1  C 
ATOM   3079  O   ASP A 197      -5.070  -3.066   4.918  1.00  0.00      AP1  O 
ATOM   3080  N   GLY A 198      -3.417  -6.702  -1.367  1.00  0.00      AP1  N 
ATOM   3081  HN  GLY A 198       5.982  -6.275   5.253  1.00  0.00      AP1    
ATOM   3082  CA  GLY A 198      -5.904  -1.505  -5.089  1.00  0.00      AP1  C 
ATOM   3083  HA1 GLY A 198       0.709  -7.402  -0.392  1.00  0.00      AP1    
ATOM   3084  HA2 GLY A 198      -1.308  17.661  -0.240  1.00  0.00      AP1    
ATOM   3085  C   GLY A 198       3.570  -1.681   2.392  1.00  0.00      AP1  C 
ATOM   3086  O   GLY A 198       5.603   8.094   3.475  1.00  0.00      AP1  O 
ATOM   3087  N   THR A 199       0.107   1.577  12.491  1.00  0.00      AP1  N 
ATOM   3088  HN  THR A 199     -13.730   4.201  -9.564  1.00  0.00      AP1    
ATOM   3089  CA  THR A 199       2.814   4.007  -5.373  1.00  0.00      AP1  C 
ATOM   3090  HA  THR A 199     -33.081 -18.384  39.468  1.00  0.00      AP1    
ATOM   3091  CB  THR A 199      -4.859  -1.543   3.235  1.00  0.00      AP1  C 
ATOM   3092  HB  THR A 199     -19.385  10.692  37.518  1.00  0.00      AP1    
ATOM   3093  OG1 THR A 199      -2.993  -7.797  -0.340  1.00  0.00      AP1  O 
ATOM   3094  HG1 THR A 199      -4.866  -0.267  15.376  1.00  0.00      AP1    
ATOM   3095  CG2 THR A 199      -2.179  -1.613  -1.575  1.00  0.00      AP1  C 
ATOM   3096 HG21 THR A 199       8.514   7.832  -8.388  1.00  0.00      AP1    
ATOM   3097 HG22 THR A 199      25.106 -25.575  13.880  1.00  0.00      AP1    
ATOM   3098 HG23 THR A 199      -0.761 -12.990   0.383  1.00  0.00      AP1    
ATOM   3099  C   THR A 199       3.405   0.645   4.843  1.00  0.00      AP1  C 
ATOM   3100  O   THR A 199      -0.830  -0.196   1.349  1.00  0.00      AP1  O 
ATOM   3101  N   LYS A 200      -0.950  -3.065  -5.411  1.00  0.00      AP1  N 
ATOM   3102  HN  LYS A 200       9.459   6.154  -0.827  1.00  0.00      AP1    
ATOM   3103  CA  LYS A 200       8.040  -4.222   2.038  1.00  0.00      AP1  C 
ATOM   3104  HA  LYS A 200      -3.235   7.247   1.847  1.00  0.00      AP1    
ATOM   3105  CB  LYS A 200      -3.284  -5.161   5.607  1.00  0.00      AP1  C 
ATOM   3106  HB1 LYS A 200       6.663 -22.930  20.277  1.00  0.00      AP1    
ATOM   3107  HB2 LYS A 200     -26.912  -7.147   1.917  1.00  0.00      AP1    
ATOM   3108  CG  LYS A 200      -4.593   3.400   4.302  1.00  0.00      AP1  C 
ATOM   3109  HG1 LYS A 200     -32.570  10.133   1.442  1.00  0.00      AP1    
ATOM   3110  HG2 LYS A 200       5.540  -9.428  -3.422  1.00  0.00      AP1    
ATOM   3111  CD  LYS A 200       3.074  -5.856  -2.818  1.00  0.00      AP1  C 
ATOM   3112  HD1 LYS A 200      11.825   5.765  20.339  1.00  0.00      AP1    
ATOM   3113  HD2 LYS A 200       3.948  19.105   6.803  1.00  0.00      AP1    
ATOM   3114  CE  LYS A 200       4.522  -2.280  -0.271  1.00  0.00      AP1  C 
ATOM   3115  HE1 LYS A 200      14.893   9.776  -7.758  1.00  0.00      AP1    
ATOM   3116  HE2 LYS A 200      15.119  -9.267  -6.927  1.00  0.00      AP1    
ATOM   3117  NZ  LYS A 200      -3.702  -1.982  -0.162  1.00  0.00      AP1  N 
ATOM   3118  HZ1 LYS A 200       4.720  22.066   1.475  1.00  0.00      AP1    
ATOM   3119  HZ2 LYS A 200       3.355  -3.819 -10.503  1.00  0.00      AP1    
ATOM   3120  HZ3 LYS A 200     -14.699  13.328 -10.667  1.00  0.00      AP1    
ATOM   3121  C   LYS A 200      -4.119  -1.744  -3.027  1.00  0.00      AP1  C 
ATOM   3122  O   LYS A 200      -5.341  -1.159  -0.817  1.00  0.00      AP1  O 
ATOM   3123  N   PRO A 201      -2.675  -1.982  -6.979  1.00  0.00      AP1  N 
ATOM   3124  CD  PRO A 201       2.034   3.409   0.181  1.00  0.00      AP1  C 
ATOM   3125  HD1 PRO A 201     -29.929  -7.552  -1.075  1.00  0.00      AP1    
ATOM   3126  HD2 PRO A 201      17.379  36.965 -15.998  1.00  0.00      AP1    
ATOM   3127  CA  PRO A 201      -2.001   0.058  -1.102  1.00  0.00      AP1  C 
ATOM   3128  HA  PRO A 201      14.528  -3.988  27.135  1.00  0.00      AP1    
ATOM   3129  CB  PRO A 201       3.041   2.572  -3.809  1.00  0.00      AP1  C 
ATOM   3130  HB1 PRO A 201      15.866   4.883  -1.278  1.00  0.00      AP1    
ATOM   3131  HB2 PRO A 201      -2.601 -11.328  12.868  1.00  0.00      AP1    
ATOM   3132  CG  PRO A 201       0.559   4.272   1.369  1.00  0.00      AP1  C 
ATOM   3133  HG1 PRO A 201       0.809   7.029 -14.476  1.00  0.00      AP1    
ATOM   3134  HG2 PRO A 201     -36.740   5.508  -5.383  1.00  0.00      AP1    
ATOM   3135  C   PRO A 201       4.978  -5.137  -4.956  1.00  0.00      AP1  C 
ATOM   3136  O   PRO A 201      -1.537  -2.540   7.692  1.00  0.00      AP1  O 
ATOM   3137  N   VAL A 202       0.073   8.741   0.507  1.00  0.00      AP1  N 
ATOM   3138  HN  VAL A 202       7.791   3.521 -10.024  1.00  0.00      AP1    
ATOM   3139  CA  VAL A 202      -9.132   6.681   8.212  1.00  0.00      AP1  C 
ATOM   3140  HA  VAL A 202     -14.507  -1.093  14.913  1.00  0.00      AP1    
ATOM   3141  CB  VAL A 202       2.808  -1.853  -3.989  1.00  0.00      AP1  C 
ATOM   3142  HB  VAL A 202       6.291  -5.475  20.462  1.00  0.00      AP1    
ATOM   3143  CG1 VAL A 202       0.211  -0.794   1.709  1.00  0.00      AP1  C 
ATOM   3144 HG11 VAL A 202     -24.294   1.694  10.085  1.00  0.00      AP1    
ATOM   3145 HG12 VAL A 202      26.112   9.217  -7.927  1.00  0.00      AP1    
ATOM   3146 HG13 VAL A 202      -7.076 -15.862  -6.395  1.00  0.00      AP1    
ATOM   3147  CG2 VAL A 202       2.575   7.156  -0.635  1.00  0.00      AP1  C 
ATOM   3148 HG21 VAL A 202     -12.152   1.566  -5.729  1.00  0.00      AP1    
ATOM   3149 HG22 VAL A 202       8.322 -31.394  -1.839  1.00  0.00      AP1    
ATOM   3150 HG23 VAL A 202      -4.433 -11.615 -38.279  1.00  0.00      AP1    
ATOM   3151  C   VAL A 202      -8.206  -7.820   8.193  1.00  0.00      AP1  C 
ATOM   3152  O   VAL A 202       2.823  -5.495   2.819  1.00  0.00      AP1  O 
ATOM   3153  N   ALA A 203      -1.380  -2.686   5.520  1.00  0.00      AP1  N 
ATOM   3154  HN  ALA A 203       2.165  16.952   2.052  1.00  0.00      AP1    
ATOM   3155  CA  ALA A 203       1.151   2.748  -7.452  1.00  0.00      AP1  C 
ATOM   3156  HA  ALA A 203      -0.682   2.459 -15.383  1.00  0.00      AP1    
ATOM   3157  CB  ALA A 203       2.215   1.501   8.109  1.00  0.00      AP1  C 
ATOM   3158  HB1 ALA A 203      -6.166  20.848 -11.251  1.00  0.00      AP1    
ATOM   3159  HB2 ALA A 203      -8.202  -4.247  29.708  1.00  0.00      AP1    
ATOM   3160  HB3 ALA A 203     -12.032  19.123  -4.904  1.00  0.00      AP1    
ATOM   3161  C   ALA A 203      -6.294   0.155  -2.228  1.00  0.00      AP1  C 
ATOM   3162  O   ALA A 203       7.915   4.207  -2.903  1.00  0.00      AP1  O 
ATOM   3163  N   GLU A 204      -1.586   7.616   6.625  1.00  0.00      AP1  N 
ATOM   3164  HN  GLU A 204      -1.907  -9.277 -16.064  1.00  0.00      AP1    
ATOM   3165  CA  GLU A 204      -2.727   3.011   6.020  1.00  0.00      AP1  C 
ATOM   3166  HA  GLU A 204      -4.215  -1.969 -10.530  1.00  0.00      AP1    
ATOM   3167  CB  GLU A 204      -1.051  -3.008  -4.257  1.00  0.00      AP1  C 
ATOM   3168  HB1 GLU A 204       3.257 -17.362 -11.730  1.00  0.00      AP1    
ATOM   3169  HB2 GLU A 204      -8.849  18.778  -4.556  1.00  0.00      AP1    
ATOM   3170  CG  GLU A 204      -0.362  -5.899   1.817  1.00  0.00      AP1  C 
ATOM   3171  HG1 GLU A 204      18.229 -18.492 -12.579  1.00  0.00      AP1    
ATOM   3172  HG2 GLU A 204      -8.520  25.122   5.142  1.00  0.00      AP1    
ATOM   3173  CD  GLU A 204       2.651   1.084   0.862  1.00  0.00      AP1  C 
ATOM   3174  OE1 GLU A 204       2.374   3.406  -1.994  1.00  0.00      AP1  O 
ATOM   3175  OE2 GLU A 204       1.148   3.525   0.458  1.00  0.00      AP1  O 
ATOM   3176  C   GLU A 204      -1.740  -2.289   2.055  1.00  0.00      AP1  C 
ATOM   3177  O   GLU A 204      -6.071  -2.033   4.444  1.00  0.00      AP1  O 
ATOM   3178  N   VAL A 205      -1.821  -2.886  -4.447  1.00  0.00      AP1  N 
ATOM   3179  HN  VAL A 205     -24.663   1.248  31.070  1.00  0.00      AP1    
ATOM   3180  CA  VAL A 205      -7.573  -3.614  10.028  1.00  0.00      AP1  C 
ATOM   3181  HA  VAL A 205      -1.714 -22.254  -9.086  1.00  0.00      AP1    
ATOM   3182  CB  VAL A 205      -7.694  -3.462  -4.909  1.00  0.00      AP1  C 
ATOM   3183  HB  VAL A 205      -7.261  11.963   9.953  1.00  0.00      AP1    
ATOM   3184  CG1 VAL A 205      -2.791  -2.152   1.761  1.00  0.00      AP1  C 
ATOM   3185 HG11 VAL A 205      15.316  -3.798  20.684  1.00  0.00      AP1    
ATOM   3186 HG12 VAL A 205      -7.222 -16.984  -0.574  1.00  0.00      AP1    
ATOM   3187 HG13 VAL A 205      21.760  29.679 -17.044  1.00  0.00      AP1    
ATOM   3188  CG2 VAL A 205       7.218   2.743   3.819  1.00  0.00      AP1  C 
ATOM   3189 HG21 VAL A 205      14.616   5.548  20.636  1.00  0.00      AP1    
ATOM   3190 HG22 VAL A 205      25.334  14.228  12.563  1.00  0.00      AP1    
ATOM   3191 HG23 VAL A 205      16.585   4.735  12.990  1.00  0.00      AP1    
ATOM   3192  C   VAL A 205      -0.385   1.008  -1.863  1.00  0.00      AP1  C 
ATOM   3193  O   VAL A 205       4.208  -2.562  -1.299  1.00  0.00      AP1  O 
ATOM   3194  N   ARG A 206      -0.584  -4.160  -0.912  1.00  0.00      AP1  N 
ATOM   3195  HN  ARG A 206      -2.351  29.404   7.356  1.00  0.00      AP1    
ATOM   3196  CA  ARG A 206      -5.041  -3.719   6.720  1.00  0.00      AP1  C 
ATOM   3197  HA  ARG A 206      -8.471  -3.966  -5.162  1.00  0.00      AP1    
ATOM   3198  CB  ARG A 206       2.487  -3.898  -3.227  1.00  0.00      AP1  C 
ATOM   3199  HB1 ARG A 206      15.010  -8.112  -2.816  1.00  0.00      AP1    
ATOM   3200  HB2 ARG A 206       0.558  -6.341  13.229  1.00  0.00      AP1    
ATOM   3201  CG  ARG A 206      -5.336  -1.115  -0.208  1.00  0.00      AP1  C 
ATOM   3202  HG1 ARG A 206     -14.475   7.522 -16.481  1.00  0.00      AP1    
ATOM   3203  HG2 ARG A 206      -4.053  11.581 -18.367  1.00  0.00      AP1    
ATOM   3204  CD  ARG A 206      -4.145   4.020  -0.955  1.00  0.00      AP1  C 
ATOM   3205  HD1 ARG A 206      14.066   4.376   8.016  1.00  0.00      AP1    
ATOM   3206  HD2 ARG A 206      21.772  -2.695 -13.226  1.00  0.00      AP1    
ATOM   3207  NE  ARG A 206       5.784  -2.187   2.427  1.00  0.00      AP1  N 
ATOM   3208  HE  ARG A 206      -3.561  17.817  15.805  1.00  0.00      AP1    
ATOM   3209  CZ  ARG A 206      -2.820   0.801  11.090  1.00  0.00      AP1  C 
ATOM   3210  NH1 ARG A 206      -0.744  -1.287   0.602  1.00  0.00      AP1  N 
ATOM   3211 HH11 ARG A 206      12.103   0.502  -6.053  1.00  0.00      AP1    
ATOM   3212 HH12 ARG A 206      -6.701   5.782   5.861  1.00  0.00      AP1    
ATOM   3213  NH2 ARG A 206      -0.073   4.474  -2.275  1.00  0.00      AP1  N 
ATOM   3214 HH21 ARG A 206     -15.779  22.333  -1.008  1.00  0.00      AP1    
ATOM   3215 HH22 ARG A 206      -2.684 -34.971  16.880  1.00  0.00      AP1    
ATOM   3216  C   ARG A 206      -3.832  -0.508   9.684  1.00  0.00      AP1  C 
ATOM   3217  O   ARG A 206       3.767   0.285   8.580  1.00  0.00      AP1  O 
ATOM   3218  N   ALA A 207      -2.725  -1.896   3.594  1.00  0.00      AP1  N 
ATOM   3219  HN  ALA A 207      -2.968   8.901  10.949  1.00  0.00      AP1    
ATOM   3220  CA  ALA A 207       1.180  -3.030  -6.409  1.00  0.00      AP1  C 
ATOM   3221  HA  ALA A 207       3.395  17.155 -18.007  1.00  0.00      AP1    
ATOM   3222  CB  ALA A 207      -1.819   2.581   1.028  1.00  0.00      AP1  C 
ATOM   3223  HB1 ALA A 207      -3.263  -8.952  -3.929  1.00  0.00      AP1    
ATOM   3224  HB2 ALA A 207      15.133 -16.063 -10.190  1.00  0.00      AP1    
ATOM   3225  HB3 ALA A 207     -17.332  26.928  -1.302  1.00  0.00      AP1    
ATOM   3226  C   ALA A 207      -1.098   5.120   3.453  1.00  0.00      AP1  C 
ATOM   3227  O   ALA A 207      -6.356   1.437  -7.462  1.00  0.00      AP1  O 
ATOM   3228  N   ASP A 208       5.254   2.428   6.931  1.00  0.00      AP1  N 
ATOM   3229  HN  ASP A 208       3.626 -11.050  10.074  1.00  0.00      AP1    
ATOM   3230  CA  ASP A 208       0.703   2.023  -1.492  1.00  0.00      AP1  C 
ATOM   3231  HA  ASP A 208      12.796  21.920  13.497  1.00  0.00      AP1    
ATOM   3232  CB  ASP A 208      -3.060  -2.418  -1.004  1.00  0.00      AP1  C 
ATOM   3233  HB1 ASP A 208      18.602 -29.561  -0.292  1.00  0.00      AP1    
ATOM   3234  HB2 ASP A 208      -1.245 -26.560  10.267  1.00  0.00      AP1    
ATOM   3235  CG  ASP A 208       5.794  -1.311  -1.841  1.00  0.00      AP1  C 
ATOM   3236  OD1 ASP A 208       0.784   1.968   2.703  1.00  0.00      AP1  O 
ATOM   3237  OD2 ASP A 208       2.097   4.056  -1.490  1.00  0.00      AP1  O 
ATOM   3238  C   ASP A 208      -3.887  -4.545   4.362  1.00  0.00      AP1  C 
ATOM   3239  O   ASP A 208      10.071  -4.669   0.947  1.00  0.00      AP1  O 
ATOM   3240  N   LEU A 209      -3.086  -1.287  -0.515  1.00  0.00      AP1  N 
ATOM   3241  HN  LEU A 209      -7.493  10.377  -8.595  1.00  0.00      AP1    
ATOM   3242  CA  LEU A 209      -2.490   0.063  -5.463  1.00  0.00      AP1  C 
ATOM   3243  HA  LEU A 209      12.273 -13.858   0.214  1.00  0.00      AP1    
ATOM   3244  CB  LEU A 209       5.330   2.804  -3.316  1.00  0.00      AP1  C 
ATOM   3245  HB1 LEU A 209      -9.480  14.536 -25.312  1.00  0.00      AP1    
ATOM   3246  HB2 LEU A 209       2.804 -16.864 -10.005  1.00  0.00      AP1    
ATOM   3247  CG  LEU A 209      -2.772   2.697  -2.819  1.00  0.00      AP1  C 
ATOM   3248  HG  LEU A 209      -3.464   6.508 -40.467  1.00  0.00      AP1    
ATOM   3249  CD1 LEU A 209       2.749   1.238   7.123  1.00  0.00      AP1  C 
ATOM   3250 HD11 LEU A 209     -35.268 -23.702   4.940  1.00  0.00      AP1    
ATOM   3251 HD12 LEU A 209      11.761 -13.900   5.078  1.00  0.00      AP1    
ATOM   3252 HD13 LEU A 209       5.023  19.866   9.394  1.00  0.00      AP1    
ATOM   3253  CD2 LEU A 209       4.738  -1.234   0.102  1.00  0.00      AP1  C 
ATOM   3254 HD21 LEU A 209     -17.136  13.068  -2.395  1.00  0.00      AP1    
ATOM   3255 HD22 LEU A 209       0.793   3.100 -21.809  1.00  0.00      AP1    
ATOM   3256 HD23 LEU A 209     -15.668 -22.478   8.286  1.00  0.00      AP1    
ATOM   3257  C   LEU A 209       7.961   2.271   0.592  1.00  0.00      AP1  C 
ATOM   3258  O   LEU A 209       4.044   1.109   2.954  1.00  0.00      AP1  O 
ATOM   3259  N   GLU A 210       6.153   4.586  -0.619  1.00  0.00      AP1  N 
ATOM   3260  HN  GLU A 210      -5.437 -18.671   9.933  1.00  0.00      AP1    
ATOM   3261  CA  GLU A 210      -7.149  -1.261 -11.627  1.00  0.00      AP1  C 
ATOM   3262  HA  GLU A 210      15.842  17.298   0.400  1.00  0.00      AP1    
ATOM   3263  CB  GLU A 210      -2.825   6.169  -0.751  1.00  0.00      AP1  C 
ATOM   3264  HB1 GLU A 210      -2.236 -14.306  12.594  1.00  0.00      AP1    
ATOM   3265  HB2 GLU A 210      -7.956   2.168  13.128  1.00  0.00      AP1    
ATOM   3266  CG  GLU A 210      -9.491   0.243  -2.585  1.00  0.00      AP1  C 
ATOM   3267  HG1 GLU A 210     -19.431  22.277  17.312  1.00  0.00      AP1    
ATOM   3268  HG2 GLU A 210      11.792  14.328  -9.573  1.00  0.00      AP1    
ATOM   3269  CD  GLU A 210      -6.464  -4.882   1.795  1.00  0.00      AP1  C 
ATOM   3270  OE1 GLU A 210       1.943   3.397   5.339  1.00  0.00      AP1  O 
ATOM   3271  OE2 GLU A 210      -4.346  -2.339  -0.997  1.00  0.00      AP1  O 
ATOM   3272  C   GLU A 210      -3.119   5.595  -1.591  1.00  0.00      AP1  C 
ATOM   3273  O   GLU A 210      -1.688   8.023   1.777  1.00  0.00      AP1  O 
ATOM   3274  N   LYS A 211      -6.624   1.887  -1.488  1.00  0.00      AP1  N 
ATOM   3275  HN  LYS A 211     -14.009  -1.792  -0.991  1.00  0.00      AP1    
ATOM   3276  CA  LYS A 211      -1.356   9.810  -7.625  1.00  0.00      AP1  C 
ATOM   3277  HA  LYS A 211      12.225   4.877 -14.944  1.00  0.00      AP1    
ATOM   3278  CB  LYS A 211       2.461  -1.035   4.822  1.00  0.00      AP1  C 
ATOM   3279  HB1 LYS A 211      18.561 -21.483  -2.686  1.00  0.00      AP1    
ATOM   3280  HB2 LYS A 211      16.475  23.916 -19.067  1.00  0.00      AP1    
ATOM   3281  CG  LYS A 211      -3.030  -6.678  -8.521  1.00  0.00      AP1  C 
ATOM   3282  HG1 LYS A 211      12.104  -8.786  27.709  1.00  0.00      AP1    
ATOM   3283  HG2 LYS A 211      -0.481  -5.236 -20.678  1.00  0.00      AP1    
ATOM   3284  CD  LYS A 211     -12.057   0.962  -1.701  1.00  0.00      AP1  C 
ATOM   3285  HD1 LYS A 211      16.953  -2.517 -12.638  1.00  0.00      AP1    
ATOM   3286  HD2 LYS A 211      -6.406  32.126 -11.608  1.00  0.00      AP1    
ATOM   3287  CE  LYS A 211      -1.571   4.222   8.713  1.00  0.00      AP1  C 
ATOM   3288  HE1 LYS A 211      -4.744  29.655  16.198  1.00  0.00      AP1    
ATOM   3289  HE2 LYS A 211      28.371   8.524   0.404  1.00  0.00      AP1    
ATOM   3290  NZ  LYS A 211      -6.005  -5.876   0.543  1.00  0.00      AP1  N 
ATOM   3291  HZ1 LYS A 211       0.375  15.947  24.821  1.00  0.00      AP1    
ATOM   3292  HZ2 LYS A 211      -5.725 -12.466  -9.840  1.00  0.00      AP1    
ATOM   3293  HZ3 LYS A 211      -5.944 -29.641  -3.800  1.00  0.00      AP1    
ATOM   3294  C   LYS A 211       6.487  -5.245   6.812  1.00  0.00      AP1  C 
ATOM   3295  O   LYS A 211       7.578  -3.408  -2.399  1.00  0.00      AP1  O 
ATOM   3296  N   ILE A 212       2.061   6.308   2.745  1.00  0.00      AP1  N 
ATOM   3297  HN  ILE A 212       5.536  13.056  26.803  1.00  0.00      AP1    
ATOM   3298  CA  ILE A 212       3.420   3.751   4.088  1.00  0.00      AP1  C 
ATOM   3299  HA  ILE A 212      11.108  -1.592  26.874  1.00  0.00      AP1    
ATOM   3300  CB  ILE A 212      -5.936   3.192   2.342  1.00  0.00      AP1  C 
ATOM   3301  HB  ILE A 212     -25.168  -8.161   1.198  1.00  0.00      AP1    
ATOM   3302  CG2 ILE A 212       8.367   5.036  -4.308  1.00  0.00      AP1  C 
ATOM   3303 HG21 ILE A 212       6.052 -16.208   1.571  1.00  0.00      AP1    
ATOM   3304 HG22 ILE A 212     -11.857  -6.397 -16.246  1.00  0.00      AP1    
ATOM   3305 HG23 ILE A 212     -26.126   4.034  10.213  1.00  0.00      AP1    
ATOM   3306  CG1 ILE A 212      -0.059   2.349   6.605  1.00  0.00      AP1  C 
ATOM   3307 HG11 ILE A 212      -8.683   6.468  15.828  1.00  0.00      AP1    
ATOM   3308 HG12 ILE A 212      -7.907   9.425   1.998  1.00  0.00      AP1    
ATOM   3309  CD  ILE A 212      -2.433   2.901   4.898  1.00  0.00      AP1  C 
ATOM   3310  HD1 ILE A 212      16.266 -19.178 -13.103  1.00  0.00      AP1    
ATOM   3311  HD2 ILE A 212      17.569   2.692   5.499  1.00  0.00      AP1    
ATOM   3312  HD3 ILE A 212     -18.938  32.088 -26.564  1.00  0.00      AP1    
ATOM   3313  C   ILE A 212       5.141  -0.263   1.537  1.00  0.00      AP1  C 
ATOM   3314  O   ILE A 212      -5.811  -2.489  -2.301  1.00  0.00      AP1  O 
ATOM   3315  N   LEU A 213       1.834   1.790   1.403  1.00  0.00      AP1  N 
ATOM   3316  HN  LEU A 213       9.692  -5.288   1.432  1.00  0.00      AP1    
ATOM   3317  CA  LEU A 213       0.792  -2.991  -2.502  1.00  0.00      AP1  C 
ATOM   3318  HA  LEU A 213      -2.753 -11.965  -0.226  1.00  0.00      AP1    
ATOM   3319  CB  LEU A 213      -6.362   0.285   2.376  1.00  0.00      AP1  C 
ATOM   3320  HB1 LEU A 213      21.202  29.644  -3.782  1.00  0.00      AP1    
ATOM   3321  HB2 LEU A 213      12.787  15.275  15.199  1.00  0.00      AP1    
ATOM   3322  CG  LEU A 213      -1.098  -0.681   2.054  1.00  0.00      AP1  C 
ATOM   3323  HG  LEU A 213      -7.717 -35.321  35.914  1.00  0.00      AP1    
ATOM   3324  CD1 LEU A 213       7.269  -7.997  -4.628  1.00  0.00      AP1  C 
ATOM   3325 HD11 LEU A 213       8.554 -11.379   2.012  1.00  0.00      AP1    
ATOM   3326 HD12 LEU A 213      -4.575 -14.058  10.508  1.00  0.00      AP1    
ATOM   3327 HD13 LEU A 213       3.074   6.968  -7.336  1.00  0.00      AP1    
ATOM   3328  CD2 LEU A 213       0.204   6.235  -8.655  1.00  0.00      AP1  C 
ATOM   3329 HD21 LEU A 213      16.900  11.957 -11.513  1.00  0.00      AP1    
ATOM   3330 HD22 LEU A 213     -12.297   4.280   8.816  1.00  0.00      AP1    
ATOM   3331 HD23 LEU A 213     -18.478  -7.627  22.003  1.00  0.00      AP1    
ATOM   3332  C   LEU A 213      -4.594   2.366   3.498  1.00  0.00      AP1  C 
ATOM   3333  O   LEU A 213       2.759   6.320   1.385  1.00  0.00      AP1  O 
ATOM   3334  N   GLY A 214       3.380  -4.150   2.922  1.00  0.00      AP1  N 
ATOM   3335  HN  GLY A 214      -1.246  14.859 -10.875  1.00  0.00      AP1    
ATOM   3336  CA  GLY A 214      -2.769   1.249  -2.319  1.00  0.00      AP1  C 
ATOM   3337  HA1 GLY A 214       3.548 -12.637   8.443  1.00  0.00      AP1    
ATOM   3338  HA2 GLY A 214     -18.186  -2.019  17.952  1.00  0.00      AP1    
ATOM   3339  C   GLY A 214      -0.380   1.029  -4.626  1.00  0.00      AP1  C 
ATOM   3340  OT1 GLY A 214      -2.493   1.919  -1.618  1.00  0.00      AP1    
ATOM   3341  OT2 GLY A 214       0.842   5.528   2.073  1.00  0.00      AP1    
END
