# Supplementary material for: MDFF_NM: Improved Molecular Dynamics Flexible Fitting into Cryo-EM Density Maps with a Multireplica Normal Mode-Based Search
Source: J Chem Inf Model. 2024 Jun 22;64(13):5151–60. doi: 10.1021/acs.jcim.3c02007 (PMC11234365; doi:10.1021/acs.jcim.3c02007)
Supplement: Supplementary file 2 — ci3c02007_si_002.zip [file ci3c02007_si_002.zip › run-serial-mdff-nm-final.sh]

#!/bin/bash

# initial replica
i=1
# last replica
j=10

while [ $i -le $j ]
do

# run script

mkdir $i
cd ./$i
cp ../files/* .
cp ../inputs/* .
R -f mdff_nm.R  > output_${i}
cd ..

 echo $i
 i=$((i+1))

done
